# Supplementary material for: ﻿Six new species of the orb-weaver spider genus Araneus Clerck, 1757 (Araneae, Araneidae) and a redescription of A.colubrinus Song & Zhu, 1992 from Fanjingshan National Nature Reserve, Guizhou, China
Source: Zookeys. 2023 Aug 4;1173:243–73. doi: 10.3897/zookeys.1173.106315 (PMC10422604; doi:10.3897/zookeys.1173.106315)
Supplement: XML Treatment for Araneus chenjingi [file zookeys.1173.106315-treatment2.xml]

<!DOCTYPE tp:taxon-treatment
  PUBLIC "-//TaxonX//DTD Taxonomic Treatment Publishing DTD v0 20100105//EN" "tax-treatment-NSO.dtd">
<tp:taxon-treatment xmlns:tp="http://www.plazi.org/taxpub"><tp:treatment-meta><kwd-group><label>Taxon classification</label><kwd>
                <named-content content-type="kingdom">Animalia</named-content>
              </kwd><kwd>
                <named-content content-type="order">Araneae</named-content>
              </kwd><kwd>
                <named-content content-type="family">Araneidae</named-content>
              </kwd></kwd-group><mixed-citation publication-type="journal"><person-group><name><surname>Mi</surname><given-names>Xiaoqi</given-names></name><name><surname>Wang</surname><given-names>Cheng</given-names></name><name><surname>Gan</surname><given-names>Jiahui</given-names></name></person-group><article-title>﻿Six new species of the orb-weaver spider genus <italic><tp:taxon-name><tp:taxon-name-part taxon-name-part-type="genus" reg="Araneus">Araneus</tp:taxon-name-part></tp:taxon-name></italic> Clerck, 1757 (<tp:taxon-name><tp:taxon-name-part taxon-name-part-type="order">Araneae</tp:taxon-name-part></tp:taxon-name>, <tp:taxon-name><tp:taxon-name-part taxon-name-part-type="family">Araneidae</tp:taxon-name-part></tp:taxon-name>) and a redescription of <italic><tp:taxon-name><tp:taxon-name-part taxon-name-part-type="genus" reg="Araneus">A.</tp:taxon-name-part><tp:taxon-name-part taxon-name-part-type="species" reg="colubrinus">colubrinus</tp:taxon-name-part></tp:taxon-name></italic> Song &amp; Zhu, 1992 from Fanjingshan National Nature Reserve, Guizhou, China</article-title><source>Zookeys</source><day>04</day><month>08</month><year>2023</year><volume>1173</volume><fpage>243</fpage><lpage>273</lpage><pub-id pub-id-type="doi">10.3897/zookeys.1173.106315</pub-id></mixed-citation></tp:treatment-meta><tp:nomenclature><label>﻿</label><tp:taxon-name>
              <object-id xmlns:xlink="http://www.w3.org/1999/xlink" content-type="arpha" xlink:type="simple">38B08EB1-6194-5902-A8E3-67EC98AA0AC7</object-id>
              <tp:taxon-name-part taxon-name-part-type="genus" reg="Araneus">Araneus</tp:taxon-name-part>
              <tp:taxon-name-part taxon-name-part-type="species" reg="chenjingi">chenjingi</tp:taxon-name-part>
              <object-id xmlns:xlink="http://www.w3.org/1999/xlink" content-type="zoobank" xlink:type="simple">https://zoobank.org/A395AE89-B28B-4CCB-A80C-DC4D853081C0</object-id>
            </tp:taxon-name><tp:taxon-status xmlns:xlink="http://www.w3.org/1999/xlink" xlink:type="simple">sp. nov.</tp:taxon-status><xref ref-type="fig" rid="F1">Figs 1</xref><xref ref-type="fig" rid="F2">, 2</xref><xref ref-type="fig" rid="F15">, 15A–D</xref><xref ref-type="fig" rid="F17">, 17</xref></tp:nomenclature><tp:treatment-sec sec-type="type material" id="SECID0EFPAC"><title>Type material.</title><p><bold><italic>Holotype</italic></bold> ♂ (<abbrev xmlns:xlink="http://www.w3.org/1999/xlink" content-type="institution" xlink:title="Museum of Tongren University, China" id="ABBRID0EQPAC" xlink:type="simple">TRU</abbrev>-<tp:taxon-name><tp:taxon-name-part taxon-name-part-type="family">Araneidae</tp:taxon-name-part></tp:taxon-name>-178), China: Guizhou Province, Tongren City, Songtao Miao Autonomous County, Wuluo Township, Taohuayuan Village, Yangaoping (<named-content xmlns:xlink="http://www.w3.org/1999/xlink" content-type="dwc:verbatimCoordinates" xlink:type="simple"><named-content content-type="geo-json" specific-use="{&#34;type&#34;:&#34;Point&#34;,&#34;coordinates&#34;:[108.764333,27.978500]}" id="NCID0E4PAC" xlink:type="simple">27°58.71'N, 108°45.86'E</named-content></named-content>, ca 1620 m), 2.IV.2022, X.Q. Mi et al. leg. <bold><italic>Paratypes</italic></bold>: 3♀ (<abbrev xmlns:xlink="http://www.w3.org/1999/xlink" content-type="institution" xlink:title="Museum of Tongren University, China" id="ABBRID0EGAAE" xlink:type="simple">TRU</abbrev>-<tp:taxon-name><tp:taxon-name-part taxon-name-part-type="family">Araneidae</tp:taxon-name-part></tp:taxon-name>-179–181), same data as holotype.</p></tp:treatment-sec><tp:treatment-sec sec-type="diagnosis" id="SECID0EQAAE"><title>Diagnosis.</title><p>The new species resembles <italic><tp:taxon-name><tp:taxon-name-part taxon-name-part-type="genus" reg="Araneus">A.</tp:taxon-name-part><tp:taxon-name-part taxon-name-part-type="species" reg="seminiger">seminiger</tp:taxon-name-part></tp:taxon-name></italic> (L. Koch, 1878) in coloration of abdomen, but differs in: 1) conductor membranous, without pointed tip (Fig. <xref ref-type="fig" rid="F2">2A–D</xref>) vs heavily sclerotized with a pointed tip (<xref ref-type="bibr" rid="B13">Tanikawa 2007</xref>: fig. 644); 2) embolus visible in prolateral view (Fig. <xref ref-type="fig" rid="F2">2A</xref>) vs completely hidden (<xref ref-type="bibr" rid="B13">Tanikawa 2007</xref>: fig. 644); 3) median apophysis about equal width to length in prolateral view (Fig. <xref ref-type="fig" rid="F2">2A</xref>) vs ~ 2× longer than wide (<xref ref-type="bibr" rid="B13">Tanikawa 2007</xref>: fig. 644); and 4) scape short, distal end slightly beyond epigastric furrow (Fig. <xref ref-type="fig" rid="F1">1A</xref>) vs long, far exceeding epigastric furrow (<xref ref-type="bibr" rid="B13">Tanikawa 2007</xref>: fig. 643).</p></tp:treatment-sec><tp:treatment-sec sec-type="description" id="SECID0EBCAE"><title>Description.</title><p><bold>Male</bold> (holotype, Figs <xref ref-type="fig" rid="F1">1I, J</xref>, <xref ref-type="fig" rid="F2">2</xref>, <xref ref-type="fig" rid="F15">15A–D</xref>). Total length 4.10. Carapace 2.15 long, 1.85 wide. Abdomen 2.85 long, 2.45 wide. Clypeus 0.03 high. Eye sizes and interdistances: <abbrev xmlns:xlink="http://www.w3.org/1999/xlink" xlink:title="anterior median eye" id="ABBRID0EVCAE" xlink:type="simple">AME</abbrev> 0.09, <abbrev xmlns:xlink="http://www.w3.org/1999/xlink" xlink:title="anterior lateral eye" id="ABBRID0EZCAE" xlink:type="simple">ALE</abbrev> 0.08, <abbrev xmlns:xlink="http://www.w3.org/1999/xlink" xlink:title="posterior median eye" id="ABBRID0E4CAE" xlink:type="simple">PME</abbrev> 0.10, <abbrev xmlns:xlink="http://www.w3.org/1999/xlink" xlink:title="posterior lateral eye" id="ABBRID0EBDAE" xlink:type="simple">PLE</abbrev> 0.08, <abbrev xmlns:xlink="http://www.w3.org/1999/xlink" xlink:title="anterior median eye" id="ABBRID0EFDAE" xlink:type="simple">AME</abbrev>–<abbrev xmlns:xlink="http://www.w3.org/1999/xlink" xlink:title="anterior median eye" id="ABBRID0EJDAE" xlink:type="simple">AME</abbrev> 0.18, <abbrev xmlns:xlink="http://www.w3.org/1999/xlink" xlink:title="anterior median eye" id="ABBRID0ENDAE" xlink:type="simple">AME</abbrev>–<abbrev xmlns:xlink="http://www.w3.org/1999/xlink" xlink:title="anterior lateral eye" id="ABBRID0ERDAE" xlink:type="simple">ALE</abbrev> 0.28, <abbrev xmlns:xlink="http://www.w3.org/1999/xlink" xlink:title="posterior median eye" id="ABBRID0EVDAE" xlink:type="simple">PME</abbrev>–<abbrev xmlns:xlink="http://www.w3.org/1999/xlink" xlink:title="posterior median eye" id="ABBRID0EZDAE" xlink:type="simple">PME</abbrev> 0.15, <abbrev xmlns:xlink="http://www.w3.org/1999/xlink" xlink:title="posterior median eye" id="ABBRID0E4DAE" xlink:type="simple">PME</abbrev>–<abbrev xmlns:xlink="http://www.w3.org/1999/xlink" xlink:title="posterior lateral eye" id="ABBRID0EBEAE" xlink:type="simple">PLE</abbrev> 0.40, <abbrev xmlns:xlink="http://www.w3.org/1999/xlink" xlink:title="median ocular area" id="ABBRID0EFEAE" xlink:type="simple">MOA</abbrev> length 0.33, anterior width 0.35, posterior width 0.33. Leg measurements: I 7.95 (2.35, 2.85, 2.00, 0.75), II 6.70 (2.00, 2.35, 1.65, 0.70), III 4.35 (1.50, 1.40, 0.95, 0.50), IV 5.90 (1.95, 1.95, 1.45, 0.55). Carapace pear-shaped, yellow to pale green, cervical groove obvious, fovea depressed. Chelicerae yellow, four promarginal teeth and three retromarginal teeth. Endites almost square, with tooth-like process laterally, labium triangular, both yellow to pale green. Sternum cordiform, yellow to pale green, with dark setae. Legs yellow to pale green with dark green annuli, tibia I with 15 macrosetae, tibia II with 13 macrosetae, tibia III with eight macrosetae, tibia IV with 11 macrosetae. Abdomen oval, ~ 1.15× longer than wide, with a pair of very low humps, dorsum pale green with a whitish green spot surrounding by dark markings anteriorly and a triangular dark patch posteriorly; venter grayish brown. Spinnerets yellowish green.</p><fig id="F1" position="float" orientation="portrait"><object-id xmlns:xlink="http://www.w3.org/1999/xlink" content-type="doi" xlink:type="simple">10.3897/zookeys.1173.106315.figure1</object-id><object-id xmlns:xlink="http://www.w3.org/1999/xlink" content-type="arpha" xlink:type="simple">64140E6D-0AFA-57A4-A562-033DFA6F9B0B</object-id><label>Figure 1.</label><caption><p><italic><tp:taxon-name><tp:taxon-name-part taxon-name-part-type="genus" reg="Araneus">Araneus</tp:taxon-name-part><tp:taxon-name-part taxon-name-part-type="species" reg="chenjingi">chenjingi</tp:taxon-name-part></tp:taxon-name></italic> sp. nov. <bold>A–H</bold> female paratype <abbrev xmlns:xlink="http://www.w3.org/1999/xlink" content-type="institution" xlink:title="Museum of Tongren University, China" id="ABBRID0E5EAE" xlink:type="simple">TRU</abbrev>-<tp:taxon-name><tp:taxon-name-part taxon-name-part-type="family">Araneidae</tp:taxon-name-part></tp:taxon-name>-179 <bold>I, J</bold> male holotype <bold>A</bold> epigyne, ventral view <bold>B</bold> ibid., posterior view <bold>C</bold> ibid., anterior view <bold>D</bold> ibid., lateral view <bold>E</bold> vulva, anterior view <bold>F</bold> habitus, dorsal view <bold>G</bold> ibid., ventral view <bold>H</bold> ibid., lateral view <bold>I</bold> ibid., dorsal view <bold>J</bold> ibid., lateral view. Scale bars: 0.1 mm (<bold>A–E</bold>); 1 mm (<bold>F–J</bold>). Abbreviations: <abbrev xmlns:xlink="http://www.w3.org/1999/xlink" xlink:title="copulatory duct" id="ABBRID0ECGAE" xlink:type="simple">CD</abbrev> copulatory duct, <abbrev xmlns:xlink="http://www.w3.org/1999/xlink" xlink:title="copulatory opening" id="ABBRID0EGGAE" xlink:type="simple">CO</abbrev> copulatory opening, <abbrev xmlns:xlink="http://www.w3.org/1999/xlink" xlink:title="fertilization duct" id="ABBRID0EKGAE" xlink:type="simple">FD</abbrev> fertilization duct, <abbrev xmlns:xlink="http://www.w3.org/1999/xlink" xlink:title="scape" id="ABBRID0EOGAE" xlink:type="simple">Sc</abbrev> scape, <abbrev xmlns:xlink="http://www.w3.org/1999/xlink" xlink:title="spermatheca" id="ABBRID0ESGAE" xlink:type="simple">Sp</abbrev> spermatheca.</p></caption><graphic xmlns:xlink="http://www.w3.org/1999/xlink" xlink:href="zookeys-1173-243_article-106315__-g001.jpg" position="float" orientation="portrait" xlink:type="simple" id="oo_888319.jpg"><uri content-type="original_file" xlink:type="simple">https://binary.pensoft.net/fig/888319</uri></graphic></fig><fig id="F2" position="float" orientation="portrait"><object-id xmlns:xlink="http://www.w3.org/1999/xlink" content-type="doi" xlink:type="simple">10.3897/zookeys.1173.106315.figure2</object-id><object-id xmlns:xlink="http://www.w3.org/1999/xlink" content-type="arpha" xlink:type="simple">42C5A861-D148-57EB-B8D2-475C6974B957</object-id><label>Figure 2.</label><caption><p><italic><tp:taxon-name><tp:taxon-name-part taxon-name-part-type="genus" reg="Araneus">Araneus</tp:taxon-name-part><tp:taxon-name-part taxon-name-part-type="species" reg="chenjingi">chenjingi</tp:taxon-name-part></tp:taxon-name></italic> sp. nov. male holotype <bold>A</bold> pedipalp, prolateral view <bold>B</bold> ibid., retrolateral view <bold>C</bold> ibid., ventral view <bold>D</bold> ibid., apical view <bold>E</bold> part of expanded bulb. Scale bars: 0.1 mm. Abbreviations: C conductor, E embolus, <abbrev xmlns:xlink="http://www.w3.org/1999/xlink" xlink:title="embolic lamella" id="ABBRID0EYHAE" xlink:type="simple">EL</abbrev> embolic lamella, <abbrev xmlns:xlink="http://www.w3.org/1999/xlink" xlink:title="median apophysis" id="ABBRID0E3HAE" xlink:type="simple">MA</abbrev> median apophysis, <abbrev xmlns:xlink="http://www.w3.org/1999/xlink" xlink:title="subterminal apophysis" id="ABBRID0EAIAE" xlink:type="simple">ST</abbrev> subterminal apophysis, <abbrev xmlns:xlink="http://www.w3.org/1999/xlink" xlink:title="terminal apophysis" id="ABBRID0EEIAE" xlink:type="simple">TA</abbrev> terminal apophysis.</p></caption><graphic xmlns:xlink="http://www.w3.org/1999/xlink" xlink:href="zookeys-1173-243_article-106315__-g002.jpg" position="float" orientation="portrait" xlink:type="simple" id="oo_888320.jpg"><uri content-type="original_file" xlink:type="simple">https://binary.pensoft.net/fig/888320</uri></graphic></fig><p><bold><italic>Pedipalp</italic></bold> (Fig. <xref ref-type="fig" rid="F2">2</xref>): with a basal femoral protrusion; patella with two bristles; median apophysis about equal length to width, with two-pointed tip on opposite sides; embolus slender, almost transversal in prolateral view, curved sharply distally; conductor membranous, widest at base in ventral view; terminal apophysis wide at base, pointed distally, curved into a C-shape in apical view; subterminal apophysis blunt at tip.</p><p><bold>Female</bold> (paratype <abbrev xmlns:xlink="http://www.w3.org/1999/xlink" content-type="institution" xlink:title="Museum of Tongren University, China" id="ABBRID0E3IAE" xlink:type="simple">TRU</abbrev>-<tp:taxon-name><tp:taxon-name-part taxon-name-part-type="family">Araneidae</tp:taxon-name-part></tp:taxon-name>-179, Fig. <xref ref-type="fig" rid="F1">1A–H</xref>). Total length 5.15. Carapace 2.25 long, 1.90 wide. Abdomen 3.45 long, 3.25 wide. Clypeus 0.05 high. Eye sizes and interdistances: <abbrev xmlns:xlink="http://www.w3.org/1999/xlink" xlink:title="anterior median eye" id="ABBRID0EKJAE" xlink:type="simple">AME</abbrev> 0.10, <abbrev xmlns:xlink="http://www.w3.org/1999/xlink" xlink:title="anterior lateral eye" id="ABBRID0EOJAE" xlink:type="simple">ALE</abbrev> 0.09, <abbrev xmlns:xlink="http://www.w3.org/1999/xlink" xlink:title="posterior median eye" id="ABBRID0ESJAE" xlink:type="simple">PME</abbrev> 0.11, <abbrev xmlns:xlink="http://www.w3.org/1999/xlink" xlink:title="posterior lateral eye" id="ABBRID0EWJAE" xlink:type="simple">PLE</abbrev> 0.09, <abbrev xmlns:xlink="http://www.w3.org/1999/xlink" xlink:title="anterior median eye" id="ABBRID0E1JAE" xlink:type="simple">AME</abbrev>–<abbrev xmlns:xlink="http://www.w3.org/1999/xlink" xlink:title="anterior median eye" id="ABBRID0E5JAE" xlink:type="simple">AME</abbrev> 0.18, <abbrev xmlns:xlink="http://www.w3.org/1999/xlink" xlink:title="anterior median eye" id="ABBRID0ECKAE" xlink:type="simple">AME</abbrev>–<abbrev xmlns:xlink="http://www.w3.org/1999/xlink" xlink:title="anterior lateral eye" id="ABBRID0EGKAE" xlink:type="simple">ALE</abbrev> 0.38, <abbrev xmlns:xlink="http://www.w3.org/1999/xlink" xlink:title="posterior median eye" id="ABBRID0EKKAE" xlink:type="simple">PME</abbrev>–<abbrev xmlns:xlink="http://www.w3.org/1999/xlink" xlink:title="posterior median eye" id="ABBRID0EOKAE" xlink:type="simple">PME</abbrev> 0.15, <abbrev xmlns:xlink="http://www.w3.org/1999/xlink" xlink:title="posterior median eye" id="ABBRID0ESKAE" xlink:type="simple">PME</abbrev>–<abbrev xmlns:xlink="http://www.w3.org/1999/xlink" xlink:title="posterior lateral eye" id="ABBRID0EWKAE" xlink:type="simple">PLE</abbrev> 0.50, <abbrev xmlns:xlink="http://www.w3.org/1999/xlink" xlink:title="median ocular area" id="ABBRID0E1KAE" xlink:type="simple">MOA</abbrev> length 0.35, anterior width 0.38, posterior width 0.38. Leg measurements: I 7.60 (2.45, 2.70, 1.70, 0.75), II 6.70 (2.15, 2.35, 1.50, 0.70), III 4.00 (1.30, 1.30, 0.85, 0.55), IV 5.95 (1.95, 2.05, 1.35, 0.60). Habitus similar to that of male but the humps on dorsal abdomen a bit higher, and carapace yellow with dark thoracic bilateral sub-margin, endites, labium, sternum, and spinnerets much darker.</p><p><bold><italic>Epigyne</italic></bold> (Fig. <xref ref-type="fig" rid="F1">1A–E</xref>): base of epigyne heavily sclerotized, scape with nearly parallel sides, distal end spoon shaped; copulatory openings arcuated, on the posterior surface; copulatory ducts longer than the spermatheca, twisted into a C-shape; spermathecae oval, about half the spermatheca width apart.</p></tp:treatment-sec><tp:treatment-sec sec-type="variation" id="SECID0EJLAE"><title>Variation.</title><p>Total length: ♀♀ 4.15–5.20 (<italic>n</italic> = 3).</p></tp:treatment-sec><tp:treatment-sec sec-type="distribution" id="SECID0ERLAE"><title>Distribution.</title><p>Known only from type locality.</p></tp:treatment-sec><tp:treatment-sec sec-type="comments" id="SECID0EWLAE"><title>Comments.</title><p>The wide oval female abdomen with a pair of anterior lateral humps, and the long, ridged scape indicate that the new species belongs to the <italic><tp:taxon-name><tp:taxon-name-part taxon-name-part-type="genus" reg="Araneus">A.</tp:taxon-name-part><tp:taxon-name-part taxon-name-part-type="species" reg="diadenmatus">diadenmatus</tp:taxon-name-part></tp:taxon-name></italic> group.</p></tp:treatment-sec><tp:treatment-sec sec-type="etymology" id="SECID0EHMAE"><title>Etymology.</title><p>The species is named after Mr. Jing Chen (Fanjingshan National Nature Reserve Administration Bureau), who offered help with specimen collection for this research; noun in genitive case.</p></tp:treatment-sec><tp:treatment-sec><!--Section generated to contain objects referenced in tp:taxon-treatment.--><fig id="F15" position="float" orientation="portrait"><object-id xmlns:xlink="http://www.w3.org/1999/xlink" content-type="doi" xlink:type="simple">10.3897/zookeys.1173.106315.figure15</object-id><object-id xmlns:xlink="http://www.w3.org/1999/xlink" content-type="arpha" xlink:type="simple">6E99239E-14B5-57A1-BD26-C359D8978074</object-id><label>Figure 15.</label><caption><p>Legs of <italic><tp:taxon-name><tp:taxon-name-part taxon-name-part-type="genus" reg="Araneus">Araneus</tp:taxon-name-part></tp:taxon-name></italic> spp., male, prolateral view <bold>A–D</bold><italic><tp:taxon-name><tp:taxon-name-part taxon-name-part-type="genus" reg="Araneus">A.</tp:taxon-name-part><tp:taxon-name-part taxon-name-part-type="species" reg="chenjingi">chenjingi</tp:taxon-name-part></tp:taxon-name></italic> sp. nov., holotype <bold>E–H</bold><italic><tp:taxon-name><tp:taxon-name-part taxon-name-part-type="genus" reg="Araneus">Araneus</tp:taxon-name-part><tp:taxon-name-part taxon-name-part-type="species" reg="colubrinus">colubrinus</tp:taxon-name-part></tp:taxon-name></italic> Song &amp; Zhu, 1992 <abbrev xmlns:xlink="http://www.w3.org/1999/xlink" content-type="institution" xlink:title="Museum of Tongren University, China" id="ABBRID0EN4AI" xlink:type="simple">TRU</abbrev>-<tp:taxon-name><tp:taxon-name-part taxon-name-part-type="family">Araneidae</tp:taxon-name-part></tp:taxon-name>-182 <bold>I–L</bold><italic><tp:taxon-name><tp:taxon-name-part taxon-name-part-type="genus" reg="Araneus">A.</tp:taxon-name-part><tp:taxon-name-part taxon-name-part-type="species" reg="lihaiboi">lihaiboi</tp:taxon-name-part></tp:taxon-name></italic> sp. nov., holotype <bold>M–P</bold><italic><tp:taxon-name><tp:taxon-name-part taxon-name-part-type="genus" reg="Araneus">A.</tp:taxon-name-part><tp:taxon-name-part taxon-name-part-type="species" reg="shii">shii</tp:taxon-name-part></tp:taxon-name></italic> sp. nov., holotype <bold>A, E, I, M</bold> legs I <bold>B, F, J, N</bold> legs II <bold>C, G, K, O</bold> legs III <bold>D, H, L, P</bold> legs IV. Scale bars: 1 mm.</p></caption><graphic xmlns:xlink="http://www.w3.org/1999/xlink" xlink:href="zookeys-1173-243_article-106315__-g015.jpg" position="float" orientation="portrait" xlink:type="simple" id="oo_888333.jpg"><uri content-type="original_file" xlink:type="simple">https://binary.pensoft.net/fig/888333</uri></graphic></fig><fig id="F17" position="float" orientation="portrait"><object-id xmlns:xlink="http://www.w3.org/1999/xlink" content-type="doi" xlink:type="simple">10.3897/zookeys.1173.106315.figure17</object-id><object-id xmlns:xlink="http://www.w3.org/1999/xlink" content-type="arpha" xlink:type="simple">45271D66-2EBD-5375-AA21-3517C0686546</object-id><label>Figure 17.</label><caption><p>Distribution map of the species.</p></caption><graphic xmlns:xlink="http://www.w3.org/1999/xlink" xlink:href="zookeys-1173-243_article-106315__-g017.jpg" position="float" orientation="portrait" xlink:type="simple" id="oo_888335.jpg"><uri content-type="original_file" xlink:type="simple">https://binary.pensoft.net/fig/888335</uri></graphic></fig></tp:treatment-sec><ref-list><ref id="B13"><mixed-citation xmlns:xlink="http://www.w3.org/1999/xlink" xlink:type="simple"><person-group><name name-style="western"><surname>Tanikawa</surname><given-names>A</given-names></name></person-group> (<year>2007</year>) An Identification Guide to the Japanese Spiders of the Families <tp:taxon-name><tp:taxon-name-part taxon-name-part-type="family">Araneidae</tp:taxon-name-part></tp:taxon-name>, <tp:taxon-name><tp:taxon-name-part taxon-name-part-type="family">Nephilidae</tp:taxon-name-part></tp:taxon-name> and <tp:taxon-name><tp:taxon-name-part taxon-name-part-type="family">Tetragnathidae</tp:taxon-name-part></tp:taxon-name>. Arachnological Society of Japan, 121 pp.</mixed-citation></ref></ref-list></tp:taxon-treatment>
