# Supplementary material for: ﻿Six new species of the orb-weaver spider genus Araneus Clerck, 1757 (Araneae, Araneidae) and a redescription of A.colubrinus Song & Zhu, 1992 from Fanjingshan National Nature Reserve, Guizhou, China
Source: Zookeys. 2023 Aug 4;1173:243–73. doi: 10.3897/zookeys.1173.106315 (PMC10422604; doi:10.3897/zookeys.1173.106315)
Supplement: XML Treatment for Araneus colubrinus [file zookeys.1173.106315-treatment3.xml]

<!DOCTYPE tp:taxon-treatment
  PUBLIC "-//TaxonX//DTD Taxonomic Treatment Publishing DTD v0 20100105//EN" "tax-treatment-NSO.dtd">
<tp:taxon-treatment xmlns:tp="http://www.plazi.org/taxpub"><tp:treatment-meta><kwd-group><label>Taxon classification</label><kwd>
                <named-content content-type="kingdom">Animalia</named-content>
              </kwd><kwd>
                <named-content content-type="order">Araneae</named-content>
              </kwd><kwd>
                <named-content content-type="family">Araneidae</named-content>
              </kwd></kwd-group><mixed-citation publication-type="journal"><person-group><name><surname>Mi</surname><given-names>Xiaoqi</given-names></name><name><surname>Wang</surname><given-names>Cheng</given-names></name><name><surname>Gan</surname><given-names>Jiahui</given-names></name></person-group><article-title>﻿Six new species of the orb-weaver spider genus <italic><tp:taxon-name><tp:taxon-name-part taxon-name-part-type="genus" reg="Araneus">Araneus</tp:taxon-name-part></tp:taxon-name></italic> Clerck, 1757 (<tp:taxon-name><tp:taxon-name-part taxon-name-part-type="order">Araneae</tp:taxon-name-part></tp:taxon-name>, <tp:taxon-name><tp:taxon-name-part taxon-name-part-type="family">Araneidae</tp:taxon-name-part></tp:taxon-name>) and a redescription of <italic><tp:taxon-name><tp:taxon-name-part taxon-name-part-type="genus" reg="Araneus">A.</tp:taxon-name-part><tp:taxon-name-part taxon-name-part-type="species" reg="colubrinus">colubrinus</tp:taxon-name-part></tp:taxon-name></italic> Song &amp; Zhu, 1992 from Fanjingshan National Nature Reserve, Guizhou, China</article-title><source>Zookeys</source><day>04</day><month>08</month><year>2023</year><volume>1173</volume><fpage>243</fpage><lpage>273</lpage><pub-id pub-id-type="doi">10.3897/zookeys.1173.106315</pub-id></mixed-citation></tp:treatment-meta><tp:nomenclature><label>﻿</label><tp:taxon-name>
              <object-id xmlns:xlink="http://www.w3.org/1999/xlink" content-type="arpha" xlink:type="simple">1A0F90CA-DC14-5024-B2D0-9801A573846A</object-id>
              <tp:taxon-name-part taxon-name-part-type="genus" reg="Araneus">Araneus</tp:taxon-name-part>
              <tp:taxon-name-part taxon-name-part-type="species" reg="colubrinus">colubrinus</tp:taxon-name-part>
            </tp:taxon-name><tp:taxon-authority>Song &amp; Zhu, 1992</tp:taxon-authority><xref ref-type="fig" rid="F3">Figs 3</xref><xref ref-type="fig" rid="F4">, 4</xref><xref ref-type="fig" rid="F15">, 15E–H</xref><xref ref-type="fig" rid="F17">, 17</xref><tp:nomenclature-citation-list><tp:nomenclature-citation><tp:taxon-name>
                  <tp:taxon-name-part taxon-name-part-type="genus" reg="Araneus">Araneus</tp:taxon-name-part>
                  <tp:taxon-name-part taxon-name-part-type="species" reg="colubrinus">colubrinus</tp:taxon-name-part>
                </tp:taxon-name><comment>Song &amp; Zhu, 1992: 169, fig. 4A, B; Song and Li 1997: 413, fig. 16A, B; <xref ref-type="bibr" rid="B24">Yin et al. 1997</xref>: 146, fig. 61a–c; Song et al. 1999: 238, fig. 136S, T (type material not examined).</comment></tp:nomenclature-citation><tp:nomenclature-citation><tp:taxon-name>
                  <tp:taxon-name-part taxon-name-part-type="genus" reg="Araneus">Araneus</tp:taxon-name-part>
                  <tp:taxon-name-part taxon-name-part-type="species" reg="octodentalis">octodentalis</tp:taxon-name-part>
                </tp:taxon-name><comment>Song &amp; Zhu, 1992: 169, fig. 5A, B; Song and Li 1997: 414, fig. 17A, B; <xref ref-type="bibr" rid="B24">Yin et al. 1997</xref>: 149, fig. 64a–c; Song et al. 1999: 240, fig. 144A, B (syn. nov., type material not examined).</comment></tp:nomenclature-citation></tp:nomenclature-citation-list></tp:nomenclature><tp:treatment-sec sec-type="material" id="SECID0EEPAE"><title>Material examined.</title><p>4♂5♀ (<abbrev xmlns:xlink="http://www.w3.org/1999/xlink" content-type="institution" xlink:title="Museum of Tongren University, China" id="ABBRID0EKPAE" xlink:type="simple">TRU</abbrev>-<tp:taxon-name><tp:taxon-name-part taxon-name-part-type="family">Araneidae</tp:taxon-name-part></tp:taxon-name>-182–190), China: Guizhou Province, Tongren City, Yinjiang Tujia and Miao Autonomous County, Ziwei Township, Dayuanzhi Village, Huguosi (<named-content xmlns:xlink="http://www.w3.org/1999/xlink" content-type="dwc:verbatimCoordinates" xlink:type="simple"><named-content content-type="geo-json" specific-use="{&#34;type&#34;:&#34;Point&#34;,&#34;coordinates&#34;:[108.776167,27.909000]}" id="NCID0EXPAE" xlink:type="simple">27°54.54'N, 108°46.57'E</named-content></named-content>, ca 1660 m), 9.V.2020, X.Q. Mi et al. leg.</p></tp:treatment-sec><tp:treatment-sec sec-type="diagnosis" id="SECID0E3PAE"><title>Diagnosis.</title><p>This species resembles <italic><tp:taxon-name><tp:taxon-name-part taxon-name-part-type="genus" reg="Araneus">A.</tp:taxon-name-part><tp:taxon-name-part taxon-name-part-type="species" reg="yangchuandongi">yangchuandongi</tp:taxon-name-part></tp:taxon-name></italic> sp. nov., <italic><tp:taxon-name><tp:taxon-name-part taxon-name-part-type="genus" reg="Araneus">A.</tp:taxon-name-part><tp:taxon-name-part taxon-name-part-type="species" reg="conexus">conexus</tp:taxon-name-part></tp:taxon-name></italic> Liu, Irfan, Yang &amp; Peng, 2019, and <italic><tp:taxon-name><tp:taxon-name-part taxon-name-part-type="genus" reg="Araneus">A.</tp:taxon-name-part><tp:taxon-name-part taxon-name-part-type="species" reg="zhoui">zhoui</tp:taxon-name-part></tp:taxon-name></italic> Mi &amp; Wang, 2023 in somatic morphology, but it can be distinguished from <italic><tp:taxon-name><tp:taxon-name-part taxon-name-part-type="genus" reg="Araneus">A.</tp:taxon-name-part><tp:taxon-name-part taxon-name-part-type="species" reg="yangchuandongi">yangchuandongi</tp:taxon-name-part></tp:taxon-name></italic> sp. nov. in: 1) carapace lacking macrosetae anterior to fovea (Fig. <xref ref-type="fig" rid="F3">3E, H</xref>) vs having ten macrosetae (Fig. <xref ref-type="fig" rid="F11">11E, G</xref>); 2) epigyne scape twisted into an S-shape (Fig. <xref ref-type="fig" rid="F3">3A</xref>) vs almost straight (Fig. <xref ref-type="fig" rid="F11">11A, B</xref>); 3) spermathecae oval (Fig. <xref ref-type="fig" rid="F3">3D</xref>) vs spherical (Fig. <xref ref-type="fig" rid="F11">11D</xref>); 4) spermathecae separated by ~ 1.6× of the spermathecae width (Fig. <xref ref-type="fig" rid="F3">3D</xref>) vs nearly touching each other (Fig. <xref ref-type="fig" rid="F11">11D</xref>); 5) terminal apophysis membranous (Fig. <xref ref-type="fig" rid="F4">4A–E</xref>) vs pointed and heavily sclerotized (Fig. <xref ref-type="fig" rid="F12">12A–E</xref>); 6) conductor ~ 3.6× longer than wide in retrolateral view (Fig. <xref ref-type="fig" rid="F4">4B</xref>) vs about equal length to width (Fig. <xref ref-type="fig" rid="F12">12B</xref>); and 7) embolus threadlike (Fig. <xref ref-type="fig" rid="F4">4A–E</xref>) vs tapered (Fig. <xref ref-type="fig" rid="F12">12C, D</xref>). It differs <italic><tp:taxon-name><tp:taxon-name-part taxon-name-part-type="genus" reg="Araneus">A.</tp:taxon-name-part><tp:taxon-name-part taxon-name-part-type="species" reg="conexus">conexus</tp:taxon-name-part></tp:taxon-name></italic> in: 1) the epigyne scape extremely twisted into an S-shape (Fig. <xref ref-type="fig" rid="F3">3A</xref>) vs almost straight (<xref ref-type="bibr" rid="B9">Liu et al. 2019</xref>: fig. 4A, B); 2) spermathecae separated by ~ 1.6× of the spermathecae width (Fig. <xref ref-type="fig" rid="F3">3D</xref>) vs nearly touching each other (<xref ref-type="bibr" rid="B9">Liu et al. 2019</xref>: fig. 4C, D); 3) terminal apophysis membranous (Fig. <xref ref-type="fig" rid="F4">4A–E</xref>) vs pointed (<xref ref-type="bibr" rid="B9">Liu et al. 2019</xref>: figs 2A, B, D, E, 3, 5C); 4) subterminal apophysis with two spurs (Fig. <xref ref-type="fig" rid="F4">4A, C</xref>) vs lacking spurs (<xref ref-type="bibr" rid="B9">Liu et al. 2019</xref>: figs 2A, D, 3A–D, 5C); 5) embolus threadlike (Fig. <xref ref-type="fig" rid="F4">4A–E</xref>) vs tapered (<xref ref-type="bibr" rid="B9">Liu et al. 2019</xref>: figs 2A, D, 3A–D, 5C); and 6) conductor ~3.6× longer than wide in retrolateral view (Fig. <xref ref-type="fig" rid="F4">4B</xref>) vs slightly wider than long (<xref ref-type="bibr" rid="B9">Liu et al. 2019</xref>: figs 2A, B, D, E, 3A, B, 5C). It differs from <italic><tp:taxon-name><tp:taxon-name-part taxon-name-part-type="genus" reg="Araneus">A.</tp:taxon-name-part><tp:taxon-name-part taxon-name-part-type="species" reg="zhoui">zhoui</tp:taxon-name-part></tp:taxon-name></italic> in: 1) female carapace lacking short spines anterior to fovea (Fig. <xref ref-type="fig" rid="F3">3E, H</xref>) vs with two short spines (<xref ref-type="bibr" rid="B22">Wu et al. 2023</xref>: fig. 7H); 2) epigyne scape extremely twisted into an S-shape (Fig. <xref ref-type="fig" rid="F3">3A</xref>) vs slightly twisted (<xref ref-type="bibr" rid="B22">Wu et al. 2023</xref>: fig. 7A, B); 3) spermathecae separated by ~ 1.6× of the spermathecae width (Fig. <xref ref-type="fig" rid="F3">3D</xref>) vs nearly touching each other (<xref ref-type="bibr" rid="B22">Wu et al. 2023</xref>: fig. 7D); 4) conductor ~ 3.6× longer than wide in retrolateral view (Fig. <xref ref-type="fig" rid="F4">4B</xref>) vs slightly wider than long (<xref ref-type="bibr" rid="B22">Wu et al. 2023</xref>: fig. 8C); 5) embolus threadlike (Fig. <xref ref-type="fig" rid="F4">4A–E</xref>) vs tapered (<xref ref-type="bibr" rid="B22">Wu et al. 2023</xref>: fig. 8A, E); and 6) subterminal apophysis having two spurs (Fig. <xref ref-type="fig" rid="F4">4A, C</xref>) vs lacking (<xref ref-type="bibr" rid="B22">Wu et al. 2023</xref>: fig. 8A, E).</p><fig id="F3" position="float" orientation="portrait"><object-id xmlns:xlink="http://www.w3.org/1999/xlink" content-type="doi" xlink:type="simple">10.3897/zookeys.1173.106315.figure3</object-id><object-id xmlns:xlink="http://www.w3.org/1999/xlink" content-type="arpha" xlink:type="simple">676CECC4-B736-5542-8350-6C5C5CE2AAC4</object-id><label>Figure 3.</label><caption><p><italic><tp:taxon-name><tp:taxon-name-part taxon-name-part-type="genus" reg="Araneus">Araneus</tp:taxon-name-part><tp:taxon-name-part taxon-name-part-type="species" reg="colubrinus">colubrinus</tp:taxon-name-part></tp:taxon-name></italic> Song &amp; Zhu, 1992 <bold>A–G</bold> female <abbrev xmlns:xlink="http://www.w3.org/1999/xlink" content-type="institution" xlink:title="Museum of Tongren University, China" id="ABBRID0ERXAE" xlink:type="simple">TRU</abbrev>-<tp:taxon-name><tp:taxon-name-part taxon-name-part-type="family">Araneidae</tp:taxon-name-part></tp:taxon-name>-183 <bold>H, I</bold> male <abbrev xmlns:xlink="http://www.w3.org/1999/xlink" content-type="institution" xlink:title="Museum of Tongren University, China" id="ABBRID0E4XAE" xlink:type="simple">TRU</abbrev>-<tp:taxon-name><tp:taxon-name-part taxon-name-part-type="family">Araneidae</tp:taxon-name-part></tp:taxon-name>-182 <bold>A</bold> epigyne, ventral view <bold>B</bold> ibid., lateral view <bold>C</bold> ibid., posterior view <bold>D</bold> vulva, anterior view <bold>E</bold> habitus, dorsal view <bold>F</bold> ibid., ventral view <bold>G</bold> ibid., lateral view <bold>H</bold> ibid., dorsal view <bold>I</bold> ibid., lateral view. Scale bars: 0.1 mm (<bold>A–D</bold>); 1 mm (<bold>E–I</bold>). Abbreviations: <abbrev xmlns:xlink="http://www.w3.org/1999/xlink" xlink:title="copulatory duct" id="ABBRID0E4YAE" xlink:type="simple">CD</abbrev> copulatory duct, <abbrev xmlns:xlink="http://www.w3.org/1999/xlink" xlink:title="copulatory opening" id="ABBRID0EBZAE" xlink:type="simple">CO</abbrev> copulatory opening, <abbrev xmlns:xlink="http://www.w3.org/1999/xlink" xlink:title="scape" id="ABBRID0EFZAE" xlink:type="simple">Sc</abbrev> scape, <abbrev xmlns:xlink="http://www.w3.org/1999/xlink" xlink:title="spermatheca" id="ABBRID0EJZAE" xlink:type="simple">Sp</abbrev> spermatheca.</p></caption><graphic xmlns:xlink="http://www.w3.org/1999/xlink" xlink:href="zookeys-1173-243_article-106315__-g003.jpg" position="float" orientation="portrait" xlink:type="simple" id="oo_888321.jpg"><uri content-type="original_file" xlink:type="simple">https://binary.pensoft.net/fig/888321</uri></graphic></fig><fig id="F4" position="float" orientation="portrait"><object-id xmlns:xlink="http://www.w3.org/1999/xlink" content-type="doi" xlink:type="simple">10.3897/zookeys.1173.106315.figure4</object-id><object-id xmlns:xlink="http://www.w3.org/1999/xlink" content-type="arpha" xlink:type="simple">421337C5-A652-5D07-85D7-82C0CE9D4DE9</object-id><label>Figure 4.</label><caption><p><italic><tp:taxon-name><tp:taxon-name-part taxon-name-part-type="genus" reg="Araneus">Araneus</tp:taxon-name-part><tp:taxon-name-part taxon-name-part-type="species" reg="colubrinus">colubrinus</tp:taxon-name-part></tp:taxon-name></italic> Song &amp; Zhu, 1992, male <abbrev xmlns:xlink="http://www.w3.org/1999/xlink" content-type="institution" xlink:title="Museum of Tongren University, China" id="ABBRID0EF1AE" xlink:type="simple">TRU</abbrev>-<tp:taxon-name><tp:taxon-name-part taxon-name-part-type="family">Araneidae</tp:taxon-name-part></tp:taxon-name>-182 <bold>A</bold> pedipalp, prolateral view <bold>B</bold> ibid., retrolateral view <bold>C</bold> ibid., ventral view <bold>D</bold> ibid., apical view <bold>E</bold> part of expanded bulb. Scale bars: 0.1 mm. Abbreviations: C conductor, E embolus, <abbrev xmlns:xlink="http://www.w3.org/1999/xlink" xlink:title="embolic base" id="ABBRID0EZ1AE" xlink:type="simple">EB</abbrev> embolic base, <abbrev xmlns:xlink="http://www.w3.org/1999/xlink" xlink:title="median apophysis" id="ABBRID0E41AE" xlink:type="simple">MA</abbrev> median apophysis, <abbrev xmlns:xlink="http://www.w3.org/1999/xlink" xlink:title="subterminal apophysis" id="ABBRID0EB2AE" xlink:type="simple">ST</abbrev> subterminal apophysis, <abbrev xmlns:xlink="http://www.w3.org/1999/xlink" xlink:title="terminal apophysis" id="ABBRID0EF2AE" xlink:type="simple">TA</abbrev> terminal apophysis.</p></caption><graphic xmlns:xlink="http://www.w3.org/1999/xlink" xlink:href="zookeys-1173-243_article-106315__-g004.jpg" position="float" orientation="portrait" xlink:type="simple" id="oo_888322.jpg"><uri content-type="original_file" xlink:type="simple">https://binary.pensoft.net/fig/888322</uri></graphic></fig></tp:treatment-sec><tp:treatment-sec sec-type="description" id="SECID0EO2AE"><title>Description.</title><p><bold>Male</bold> (<abbrev xmlns:xlink="http://www.w3.org/1999/xlink" content-type="institution" xlink:title="Museum of Tongren University, China" id="ABBRID0EW2AE" xlink:type="simple">TRU</abbrev>-<tp:taxon-name><tp:taxon-name-part taxon-name-part-type="family">Araneidae</tp:taxon-name-part></tp:taxon-name>-182, Figs <xref ref-type="fig" rid="F3">3H, I</xref>, <xref ref-type="fig" rid="F4">4</xref>, <xref ref-type="fig" rid="F15">15E–H</xref>). Total length 3.85. Carapace 2.05 long, 1.80 wide. Abdomen 2.40 long, 1.75 wide. Clypeus 0.08 high. Eye sizes and interdistances: <abbrev xmlns:xlink="http://www.w3.org/1999/xlink" xlink:title="anterior median eye" id="ABBRID0EM3AE" xlink:type="simple">AME</abbrev> 0.09, <abbrev xmlns:xlink="http://www.w3.org/1999/xlink" xlink:title="anterior lateral eye" id="ABBRID0EQ3AE" xlink:type="simple">ALE</abbrev> 0.08, <abbrev xmlns:xlink="http://www.w3.org/1999/xlink" xlink:title="posterior median eye" id="ABBRID0EU3AE" xlink:type="simple">PME</abbrev> 0.10, <abbrev xmlns:xlink="http://www.w3.org/1999/xlink" xlink:title="posterior lateral eye" id="ABBRID0EY3AE" xlink:type="simple">PLE</abbrev> 0.08, <abbrev xmlns:xlink="http://www.w3.org/1999/xlink" xlink:title="anterior median eye" id="ABBRID0E33AE" xlink:type="simple">AME</abbrev>–<abbrev xmlns:xlink="http://www.w3.org/1999/xlink" xlink:title="anterior median eye" id="ABBRID0EA4AE" xlink:type="simple">AME</abbrev> 0.18, <abbrev xmlns:xlink="http://www.w3.org/1999/xlink" xlink:title="anterior median eye" id="ABBRID0EE4AE" xlink:type="simple">AME</abbrev>–<abbrev xmlns:xlink="http://www.w3.org/1999/xlink" xlink:title="anterior lateral eye" id="ABBRID0EI4AE" xlink:type="simple">ALE</abbrev> 0.25, <abbrev xmlns:xlink="http://www.w3.org/1999/xlink" xlink:title="posterior median eye" id="ABBRID0EM4AE" xlink:type="simple">PME</abbrev>–<abbrev xmlns:xlink="http://www.w3.org/1999/xlink" xlink:title="posterior median eye" id="ABBRID0EQ4AE" xlink:type="simple">PME</abbrev> 0.15, <abbrev xmlns:xlink="http://www.w3.org/1999/xlink" xlink:title="posterior median eye" id="ABBRID0EU4AE" xlink:type="simple">PME</abbrev>–<abbrev xmlns:xlink="http://www.w3.org/1999/xlink" xlink:title="posterior lateral eye" id="ABBRID0EY4AE" xlink:type="simple">PLE</abbrev> 0.38, <abbrev xmlns:xlink="http://www.w3.org/1999/xlink" xlink:title="median ocular area" id="ABBRID0E34AE" xlink:type="simple">MOA</abbrev> length 0.30, anterior width 0.30, posterior width 0.35. Leg measurements: I 7.35 (2.20, 2.50, 1.90, 0.75), II 6.45 (1.95, 2.20, 1.60, 0.70), III 3.85 (1.30, 1.25, 0.80, 0.50), IV 5.55 (1.80, 1.80, 1.35, 0.60). Carapace pear-shaped, yellowish brown with dark setae, cervical groove slightly obvious, fovea depressed. Chelicerae yellow, four promarginal teeth and three retromarginal teeth. Endites square, yellow, with tooth-like process laterally, labium triangular, grayish yellow, both with pale tip. Sternum cordiform, grayish yellow with dark setae. Legs yellow to yellowish brown, without annuli, tibia I with 13 macrosetae, distally with constriction (see arrow in Fig. <xref ref-type="fig" rid="F15">15E</xref>), tibia II with 12 macrosetae, tibia III with nine macrosetae, tibia IV with 11 macrosetae. Abdomen oval, blunt anteriorly, ~ 1.37× longer than wide, covered with dense setae, dorsum grayish yellow with three pairs of dark lateral patches posteriorly; venter grayish yellow with pair of longitudinal yellow patches laterally. Spinnerets yellowish brown.</p><p><bold><italic>Pedipalp</italic></bold> (Fig. <xref ref-type="fig" rid="F4">4</xref>): with basal femoral protrusion; patella with two bristles; median apophysis large, with a pointed tip and ten teeth; embolus slender, longer than conductor; conductor membranous ~ 3.6× longer than wide in retrolateral view, with a spur at base; terminal apophysis membranous, approximately equal in length to conductor; subterminal apophysis heavily sclerotized, with two spurs.</p><p><bold>Female</bold> (<abbrev xmlns:xlink="http://www.w3.org/1999/xlink" content-type="institution" xlink:title="Museum of Tongren University, China" id="ABBRID0ET5AE" xlink:type="simple">TRU</abbrev>-<tp:taxon-name><tp:taxon-name-part taxon-name-part-type="family">Araneidae</tp:taxon-name-part></tp:taxon-name>-183, Fig. <xref ref-type="fig" rid="F3">3A–G</xref>). Total length 4.75. Carapace 1.90 long, 1.60 wide. Abdomen 3.75 long, 3.20 wide. Clypeus 0.05 high. Eye sizes and interdistances: <abbrev xmlns:xlink="http://www.w3.org/1999/xlink" xlink:title="anterior median eye" id="ABBRID0EB6AE" xlink:type="simple">AME</abbrev> 0.09, <abbrev xmlns:xlink="http://www.w3.org/1999/xlink" xlink:title="anterior lateral eye" id="ABBRID0EF6AE" xlink:type="simple">ALE</abbrev> 0.08, <abbrev xmlns:xlink="http://www.w3.org/1999/xlink" xlink:title="posterior median eye" id="ABBRID0EJ6AE" xlink:type="simple">PME</abbrev> 0.11, <abbrev xmlns:xlink="http://www.w3.org/1999/xlink" xlink:title="posterior lateral eye" id="ABBRID0EN6AE" xlink:type="simple">PLE</abbrev> 0.08, <abbrev xmlns:xlink="http://www.w3.org/1999/xlink" xlink:title="anterior median eye" id="ABBRID0ER6AE" xlink:type="simple">AME</abbrev>–<abbrev xmlns:xlink="http://www.w3.org/1999/xlink" xlink:title="anterior median eye" id="ABBRID0EV6AE" xlink:type="simple">AME</abbrev> 0.15, <abbrev xmlns:xlink="http://www.w3.org/1999/xlink" xlink:title="anterior median eye" id="ABBRID0EZ6AE" xlink:type="simple">AME</abbrev>–<abbrev xmlns:xlink="http://www.w3.org/1999/xlink" xlink:title="anterior lateral eye" id="ABBRID0E46AE" xlink:type="simple">ALE</abbrev> 0.10, <abbrev xmlns:xlink="http://www.w3.org/1999/xlink" xlink:title="posterior median eye" id="ABBRID0ECAAG" xlink:type="simple">PME</abbrev>–<abbrev xmlns:xlink="http://www.w3.org/1999/xlink" xlink:title="posterior median eye" id="ABBRID0EGAAG" xlink:type="simple">PME</abbrev> 0.15, <abbrev xmlns:xlink="http://www.w3.org/1999/xlink" xlink:title="posterior median eye" id="ABBRID0EKAAG" xlink:type="simple">PME</abbrev>–<abbrev xmlns:xlink="http://www.w3.org/1999/xlink" xlink:title="posterior lateral eye" id="ABBRID0EOAAG" xlink:type="simple">PLE</abbrev> 0.38, <abbrev xmlns:xlink="http://www.w3.org/1999/xlink" xlink:title="median ocular area" id="ABBRID0ESAAG" xlink:type="simple">MOA</abbrev> length 0.30, anterior width 0.28, posterior width 0.35. Leg measurements: I 6.25 (1.95, 2.25, 1.40, 0.65), II 5.45 (1.70, 1.95, 1.20, 0.60), III 3.50 (1.20, 1.10, 0.70, 0.50), IV 5.00 (1.60, 1.75, 1.10, 0.55). Habitus similar to that of male but anterior abdominal elevation more obvious; chelicerae, endites, labium, and sternum darker, and abdominal patches much paler.</p><p><bold><italic>Epigyne</italic></bold> (Fig. <xref ref-type="fig" rid="F3">3A–D</xref>): ~ 1.69× wider than long at base; scape twisted into an S-shape, distally spoon shaped; copulatory openings strongly concave, on ventral surface; copulatory ducts extremely long, middle part twisted into a U-shape; spermathecae oval, ~ 1.6× of the spermathecae width apart.</p></tp:treatment-sec><tp:treatment-sec sec-type="variation" id="SECID0EBBAG"><title>Variation.</title><p>Total length: ♂♂ 3.65–3.85 (<italic>n</italic> = 4); ♀♀ 4.65–5.20 (<italic>n</italic> = 5).</p></tp:treatment-sec><tp:treatment-sec sec-type="distribution" id="SECID0ELBAG"><title>Distribution.</title><p>Hubei, Guizhou.</p></tp:treatment-sec><tp:treatment-sec sec-type="Justification of the synonymy" id="SECID0EQBAG"><title>Justification of the synonymy.</title><p>The holotypes of <italic><tp:taxon-name><tp:taxon-name-part taxon-name-part-type="genus" reg="Araneus">Araneus</tp:taxon-name-part><tp:taxon-name-part taxon-name-part-type="species" reg="colubrinus">colubrinus</tp:taxon-name-part></tp:taxon-name></italic> (only known from a single female) and <italic><tp:taxon-name><tp:taxon-name-part taxon-name-part-type="genus" reg="Araneus">Araneus</tp:taxon-name-part><tp:taxon-name-part taxon-name-part-type="species" reg="octodentalis">octodentalis</tp:taxon-name-part></tp:taxon-name></italic> (only known from a single male) were not examined, but both species can be easily recognized due to the perfect illustrations (<xref ref-type="bibr" rid="B11">Song and Zhu 1992</xref>). Although the anterior abdominal elevation of female more obvious than that of male, but both sexes have the same color pattern on dorsal abdomen, the same dimorphism that also exists in some related species, such as <italic><tp:taxon-name><tp:taxon-name-part taxon-name-part-type="genus" reg="Araneus">A.</tp:taxon-name-part><tp:taxon-name-part taxon-name-part-type="species" reg="conexus">conexus</tp:taxon-name-part></tp:taxon-name></italic>, <italic><tp:taxon-name><tp:taxon-name-part taxon-name-part-type="genus" reg="Araneus">A.</tp:taxon-name-part><tp:taxon-name-part taxon-name-part-type="species" reg="zhoui">zhoui</tp:taxon-name-part></tp:taxon-name></italic>, and <italic><tp:taxon-name><tp:taxon-name-part taxon-name-part-type="genus" reg="Araneus">A.</tp:taxon-name-part><tp:taxon-name-part taxon-name-part-type="species" reg="yangchuandongi">yangchuandongi</tp:taxon-name-part></tp:taxon-name></italic> sp. nov. Moreover, both the holotypes of <italic><tp:taxon-name><tp:taxon-name-part taxon-name-part-type="genus" reg="Araneus">A.</tp:taxon-name-part><tp:taxon-name-part taxon-name-part-type="species" reg="colubrinus">colubrinus</tp:taxon-name-part></tp:taxon-name></italic> and <italic><tp:taxon-name><tp:taxon-name-part taxon-name-part-type="genus" reg="Araneus">A.</tp:taxon-name-part><tp:taxon-name-part taxon-name-part-type="species" reg="octodentalis">octodentalis</tp:taxon-name-part></tp:taxon-name></italic> were collected on the same day in Wuling Mountains (Badong County, Hubei Province). Hence we propose that <italic><tp:taxon-name><tp:taxon-name-part taxon-name-part-type="genus" reg="Araneus">Araneus</tp:taxon-name-part><tp:taxon-name-part taxon-name-part-type="species" reg="colubrinus">colubrinus</tp:taxon-name-part></tp:taxon-name></italic> Song &amp; Zhu, 1992 is a senior synonym of <italic><tp:taxon-name><tp:taxon-name-part taxon-name-part-type="genus" reg="Araneus">Araneus</tp:taxon-name-part><tp:taxon-name-part taxon-name-part-type="species" reg="octodentalis">octodentalis</tp:taxon-name-part></tp:taxon-name></italic> Song &amp; Zhu, 1992.</p></tp:treatment-sec><tp:treatment-sec><!--Section generated to contain objects referenced in tp:taxon-treatment.--><fig id="F15" position="float" orientation="portrait"><object-id xmlns:xlink="http://www.w3.org/1999/xlink" content-type="doi" xlink:type="simple">10.3897/zookeys.1173.106315.figure15</object-id><object-id xmlns:xlink="http://www.w3.org/1999/xlink" content-type="arpha" xlink:type="simple">6E99239E-14B5-57A1-BD26-C359D8978074</object-id><label>Figure 15.</label><caption><p>Legs of <italic><tp:taxon-name><tp:taxon-name-part taxon-name-part-type="genus" reg="Araneus">Araneus</tp:taxon-name-part></tp:taxon-name></italic> spp., male, prolateral view <bold>A–D</bold><italic><tp:taxon-name><tp:taxon-name-part taxon-name-part-type="genus" reg="Araneus">A.</tp:taxon-name-part><tp:taxon-name-part taxon-name-part-type="species" reg="chenjingi">chenjingi</tp:taxon-name-part></tp:taxon-name></italic> sp. nov., holotype <bold>E–H</bold><italic><tp:taxon-name><tp:taxon-name-part taxon-name-part-type="genus" reg="Araneus">Araneus</tp:taxon-name-part><tp:taxon-name-part taxon-name-part-type="species" reg="colubrinus">colubrinus</tp:taxon-name-part></tp:taxon-name></italic> Song &amp; Zhu, 1992 <abbrev xmlns:xlink="http://www.w3.org/1999/xlink" content-type="institution" xlink:title="Museum of Tongren University, China" id="ABBRID0EN4AI" xlink:type="simple">TRU</abbrev>-<tp:taxon-name><tp:taxon-name-part taxon-name-part-type="family">Araneidae</tp:taxon-name-part></tp:taxon-name>-182 <bold>I–L</bold><italic><tp:taxon-name><tp:taxon-name-part taxon-name-part-type="genus" reg="Araneus">A.</tp:taxon-name-part><tp:taxon-name-part taxon-name-part-type="species" reg="lihaiboi">lihaiboi</tp:taxon-name-part></tp:taxon-name></italic> sp. nov., holotype <bold>M–P</bold><italic><tp:taxon-name><tp:taxon-name-part taxon-name-part-type="genus" reg="Araneus">A.</tp:taxon-name-part><tp:taxon-name-part taxon-name-part-type="species" reg="shii">shii</tp:taxon-name-part></tp:taxon-name></italic> sp. nov., holotype <bold>A, E, I, M</bold> legs I <bold>B, F, J, N</bold> legs II <bold>C, G, K, O</bold> legs III <bold>D, H, L, P</bold> legs IV. Scale bars: 1 mm.</p></caption><graphic xmlns:xlink="http://www.w3.org/1999/xlink" xlink:href="zookeys-1173-243_article-106315__-g015.jpg" position="float" orientation="portrait" xlink:type="simple" id="oo_888333.jpg"><uri content-type="original_file" xlink:type="simple">https://binary.pensoft.net/fig/888333</uri></graphic></fig><fig id="F17" position="float" orientation="portrait"><object-id xmlns:xlink="http://www.w3.org/1999/xlink" content-type="doi" xlink:type="simple">10.3897/zookeys.1173.106315.figure17</object-id><object-id xmlns:xlink="http://www.w3.org/1999/xlink" content-type="arpha" xlink:type="simple">45271D66-2EBD-5375-AA21-3517C0686546</object-id><label>Figure 17.</label><caption><p>Distribution map of the species.</p></caption><graphic xmlns:xlink="http://www.w3.org/1999/xlink" xlink:href="zookeys-1173-243_article-106315__-g017.jpg" position="float" orientation="portrait" xlink:type="simple" id="oo_888335.jpg"><uri content-type="original_file" xlink:type="simple">https://binary.pensoft.net/fig/888335</uri></graphic></fig><fig id="F11" position="float" orientation="portrait"><object-id xmlns:xlink="http://www.w3.org/1999/xlink" content-type="doi" xlink:type="simple">10.3897/zookeys.1173.106315.figure11</object-id><object-id xmlns:xlink="http://www.w3.org/1999/xlink" content-type="arpha" xlink:type="simple">2E22AB53-2602-5F36-9231-3EB4D6FDC75D</object-id><label>Figure 11.</label><caption><p><italic><tp:taxon-name><tp:taxon-name-part taxon-name-part-type="genus" reg="Araneus">Araneus</tp:taxon-name-part><tp:taxon-name-part taxon-name-part-type="species" reg="yangchuandongi">yangchuandongi</tp:taxon-name-part></tp:taxon-name></italic> sp. nov. <bold>A–F</bold> female paratype <abbrev xmlns:xlink="http://www.w3.org/1999/xlink" content-type="institution" xlink:title="Museum of Tongren University, China" id="ABBRID0ETEAI" xlink:type="simple">TRU</abbrev>-<tp:taxon-name><tp:taxon-name-part taxon-name-part-type="family">Araneidae</tp:taxon-name-part></tp:taxon-name>-242 <bold>G, H</bold> male holotype <bold>A</bold> epigyne, ventral view <bold>B</bold> ibid., anterior view <bold>C</bold> ibid., lateral view <bold>D</bold> vulva, posterior view <bold>E</bold> habitus, dorsal view <bold>F</bold> ibid., ventral view <bold>G</bold> ibid., dorsal view <bold>H</bold> ibid., lateral view. Scale bars: 0.1 mm (<bold>A–D</bold>); 1 mm (<bold>E–H</bold>). Abbreviations: <abbrev xmlns:xlink="http://www.w3.org/1999/xlink" xlink:title="copulatory duct" id="ABBRID0ETFAI" xlink:type="simple">CD</abbrev> copulatory duct, <abbrev xmlns:xlink="http://www.w3.org/1999/xlink" xlink:title="copulatory opening" id="ABBRID0EXFAI" xlink:type="simple">CO</abbrev> copulatory opening, <abbrev xmlns:xlink="http://www.w3.org/1999/xlink" xlink:title="fertilization duct" id="ABBRID0E2FAI" xlink:type="simple">FD</abbrev> fertilization duct, <abbrev xmlns:xlink="http://www.w3.org/1999/xlink" xlink:title="scape" id="ABBRID0E6FAI" xlink:type="simple">Sc</abbrev> scape, <abbrev xmlns:xlink="http://www.w3.org/1999/xlink" xlink:title="spermatheca" id="ABBRID0EDGAI" xlink:type="simple">Sp</abbrev> spermatheca.</p></caption><graphic xmlns:xlink="http://www.w3.org/1999/xlink" xlink:href="zookeys-1173-243_article-106315__-g011.jpg" position="float" orientation="portrait" xlink:type="simple" id="oo_888329.jpg"><uri content-type="original_file" xlink:type="simple">https://binary.pensoft.net/fig/888329</uri></graphic></fig><fig id="F12" position="float" orientation="portrait"><object-id xmlns:xlink="http://www.w3.org/1999/xlink" content-type="doi" xlink:type="simple">10.3897/zookeys.1173.106315.figure12</object-id><object-id xmlns:xlink="http://www.w3.org/1999/xlink" content-type="arpha" xlink:type="simple">760F8B99-595F-5E01-AB9B-EB11DA3EA9AA</object-id><label>Figure 12.</label><caption><p><italic><tp:taxon-name><tp:taxon-name-part taxon-name-part-type="genus" reg="Araneus">Araneus</tp:taxon-name-part><tp:taxon-name-part taxon-name-part-type="species" reg="yangchuandongi">yangchuandongi</tp:taxon-name-part></tp:taxon-name></italic> sp. nov. male holotype <bold>A</bold> pedipalp, prolateral view <bold>B</bold> ibid., retrolateral view <bold>C</bold> ibid., ventral view <bold>D</bold> ibid., apical view <bold>E</bold> part of expanded bulb. Scale bars: 0.1 mm. Abbreviations: C conductor, E embolus, <abbrev xmlns:xlink="http://www.w3.org/1999/xlink" xlink:title="embolic base" id="ABBRID0EJHAI" xlink:type="simple">EB</abbrev> embolic base, <abbrev xmlns:xlink="http://www.w3.org/1999/xlink" xlink:title="embolic node" id="ABBRID0ENHAI" xlink:type="simple">EN</abbrev> embolic node, <abbrev xmlns:xlink="http://www.w3.org/1999/xlink" xlink:title="embolic tooth" id="ABBRID0ERHAI" xlink:type="simple">ET</abbrev> embolic tooth, <abbrev xmlns:xlink="http://www.w3.org/1999/xlink" xlink:title="median apophysis" id="ABBRID0EVHAI" xlink:type="simple">MA</abbrev> median apophysis, <abbrev xmlns:xlink="http://www.w3.org/1999/xlink" xlink:title="subterminal apophysis" id="ABBRID0EZHAI" xlink:type="simple">ST</abbrev> subterminal apophysis, <abbrev xmlns:xlink="http://www.w3.org/1999/xlink" xlink:title="terminal apophysis" id="ABBRID0E4HAI" xlink:type="simple">TA</abbrev> terminal apophysis.</p></caption><graphic xmlns:xlink="http://www.w3.org/1999/xlink" xlink:href="zookeys-1173-243_article-106315__-g012.jpg" position="float" orientation="portrait" xlink:type="simple" id="oo_888330.jpg"><uri content-type="original_file" xlink:type="simple">https://binary.pensoft.net/fig/888330</uri></graphic></fig></tp:treatment-sec><ref-list><ref id="B24"><mixed-citation xmlns:xlink="http://www.w3.org/1999/xlink" xlink:type="simple"><person-group><name name-style="western"><surname>Yin</surname><given-names>C</given-names></name><name name-style="western"><surname>Wang</surname><given-names>J</given-names></name><name name-style="western"><surname>Zhu</surname><given-names>M</given-names></name><name name-style="western"><surname>Xie</surname><given-names>L</given-names></name><name name-style="western"><surname>Peng</surname><given-names>X</given-names></name><name name-style="western"><surname>Bao</surname><given-names>Y</given-names></name></person-group> (<year>1997</year>) <source>Fauna Sinica: <tp:taxon-name><tp:taxon-name-part taxon-name-part-type="class">Arachnida</tp:taxon-name-part></tp:taxon-name>: <tp:taxon-name><tp:taxon-name-part taxon-name-part-type="order">Araneae</tp:taxon-name-part></tp:taxon-name>: <tp:taxon-name><tp:taxon-name-part taxon-name-part-type="family">Araneidae</tp:taxon-name-part></tp:taxon-name>.</source><publisher-name>Science Press</publisher-name>, <publisher-loc>Beijing</publisher-loc>, <size units="page">460 pp</size>.</mixed-citation></ref><ref id="B9"><mixed-citation xmlns:xlink="http://www.w3.org/1999/xlink" xlink:type="simple"><person-group><name name-style="western"><surname>Liu</surname><given-names>P</given-names></name><name name-style="western"><surname>Irfan</surname><given-names>M</given-names></name><name name-style="western"><surname>Yang</surname><given-names>S</given-names></name><name name-style="western"><surname>Peng</surname><given-names>X</given-names></name></person-group> (<year>2019</year>) <article-title>Two new species of <italic><tp:taxon-name><tp:taxon-name-part taxon-name-part-type="genus">Araneus</tp:taxon-name-part></tp:taxon-name></italic> Clerck, 1757 (<tp:taxon-name><tp:taxon-name-part taxon-name-part-type="order">Araneae</tp:taxon-name-part></tp:taxon-name>, <tp:taxon-name><tp:taxon-name-part taxon-name-part-type="family">Araneidae</tp:taxon-name-part></tp:taxon-name>) and first description of <italic><tp:taxon-name><tp:taxon-name-part taxon-name-part-type="genus">A.</tp:taxon-name-part><tp:taxon-name-part taxon-name-part-type="species">wulongensis</tp:taxon-name-part></tp:taxon-name></italic> male from China.</article-title><source>ZooKeys</source><volume>886</volume>: <fpage>61</fpage>–<lpage>77</lpage>. <ext-link xlink:href="10.3897/zookeys.886.31163" ext-link-type="doi" xlink:type="simple">https://doi.org/10.3897/zookeys.886.31163</ext-link></mixed-citation></ref><ref id="B22"><mixed-citation xmlns:xlink="http://www.w3.org/1999/xlink" xlink:type="simple"><person-group><name name-style="western"><surname>Wu</surname><given-names>Y</given-names></name><name name-style="western"><surname>Wang</surname><given-names>C</given-names></name><name name-style="western"><surname>Wu</surname><given-names>N</given-names></name><name name-style="western"><surname>Zhang</surname><given-names>M</given-names></name><name name-style="western"><surname>Mi</surname><given-names>X</given-names></name></person-group> (<year>2023</year>) <article-title>On four new species of the orb-weaver spider genus <italic><tp:taxon-name><tp:taxon-name-part taxon-name-part-type="genus">Araneus</tp:taxon-name-part></tp:taxon-name></italic> Clerck, 1757 (<tp:taxon-name><tp:taxon-name-part taxon-name-part-type="order">Araneae</tp:taxon-name-part></tp:taxon-name>, <tp:taxon-name><tp:taxon-name-part taxon-name-part-type="family">Araneidae</tp:taxon-name-part></tp:taxon-name>) from southern China.</article-title><source>ZooKeys</source><volume>1160</volume>: <fpage>169</fpage>–<lpage>190</lpage>. <ext-link xlink:href="10.3897/zookeys.1160.101594" ext-link-type="doi" xlink:type="simple">https://doi.org/10.3897/zookeys.1160.101594</ext-link></mixed-citation></ref><ref id="B11"><mixed-citation xmlns:xlink="http://www.w3.org/1999/xlink" xlink:type="simple"><person-group><name name-style="western"><surname>Song</surname><given-names>D</given-names></name><name name-style="western"><surname>Zhu</surname><given-names>M</given-names></name></person-group> (<year>1992</year>) <article-title>On new species of the family <tp:taxon-name><tp:taxon-name-part taxon-name-part-type="family">Araneidae</tp:taxon-name-part></tp:taxon-name> (<tp:taxon-name><tp:taxon-name-part taxon-name-part-type="order">Araneae</tp:taxon-name-part></tp:taxon-name>) from Wuling Mountains area, southwestern China.</article-title><source>Journal of Hubei University, Natural Science Edition</source><volume>14</volume>: <fpage>167</fpage>–<lpage>173</lpage>.</mixed-citation></ref></ref-list></tp:taxon-treatment>
