# Supplementary material for: ﻿Six new species of the orb-weaver spider genus Araneus Clerck, 1757 (Araneae, Araneidae) and a redescription of A.colubrinus Song & Zhu, 1992 from Fanjingshan National Nature Reserve, Guizhou, China
Source: Zookeys. 2023 Aug 4;1173:243–73. doi: 10.3897/zookeys.1173.106315 (PMC10422604; doi:10.3897/zookeys.1173.106315)
Supplement: XML Treatment for Araneus yangchuandongi [file zookeys.1173.106315-treatment7.xml]

<!DOCTYPE tp:taxon-treatment
  PUBLIC "-//TaxonX//DTD Taxonomic Treatment Publishing DTD v0 20100105//EN" "tax-treatment-NSO.dtd">
<tp:taxon-treatment xmlns:tp="http://www.plazi.org/taxpub"><tp:treatment-meta><kwd-group><label>Taxon classification</label><kwd>
                <named-content content-type="kingdom">Animalia</named-content>
              </kwd><kwd>
                <named-content content-type="order">Araneae</named-content>
              </kwd><kwd>
                <named-content content-type="family">Araneidae</named-content>
              </kwd></kwd-group><mixed-citation publication-type="journal"><person-group><name><surname>Mi</surname><given-names>Xiaoqi</given-names></name><name><surname>Wang</surname><given-names>Cheng</given-names></name><name><surname>Gan</surname><given-names>Jiahui</given-names></name></person-group><article-title>﻿Six new species of the orb-weaver spider genus <italic><tp:taxon-name><tp:taxon-name-part taxon-name-part-type="genus" reg="Araneus">Araneus</tp:taxon-name-part></tp:taxon-name></italic> Clerck, 1757 (<tp:taxon-name><tp:taxon-name-part taxon-name-part-type="order">Araneae</tp:taxon-name-part></tp:taxon-name>, <tp:taxon-name><tp:taxon-name-part taxon-name-part-type="family">Araneidae</tp:taxon-name-part></tp:taxon-name>) and a redescription of <italic><tp:taxon-name><tp:taxon-name-part taxon-name-part-type="genus" reg="Araneus">A.</tp:taxon-name-part><tp:taxon-name-part taxon-name-part-type="species" reg="colubrinus">colubrinus</tp:taxon-name-part></tp:taxon-name></italic> Song &amp; Zhu, 1992 from Fanjingshan National Nature Reserve, Guizhou, China</article-title><source>Zookeys</source><day>04</day><month>08</month><year>2023</year><volume>1173</volume><fpage>243</fpage><lpage>273</lpage><pub-id pub-id-type="doi">10.3897/zookeys.1173.106315</pub-id></mixed-citation></tp:treatment-meta><tp:nomenclature><label>﻿</label><tp:taxon-name>
              <object-id xmlns:xlink="http://www.w3.org/1999/xlink" content-type="arpha" xlink:type="simple">A0CF9F9D-35F4-50CF-A1D5-F7B6EC9406CC</object-id>
              <tp:taxon-name-part taxon-name-part-type="genus" reg="Araneus">Araneus</tp:taxon-name-part>
              <tp:taxon-name-part taxon-name-part-type="species" reg="yangchuandongi">yangchuandongi</tp:taxon-name-part>
              <object-id xmlns:xlink="http://www.w3.org/1999/xlink" content-type="zoobank" xlink:type="simple">https://zoobank.org/9761C52A-00D2-4C9A-8F36-78E4230DC4AC</object-id>
            </tp:taxon-name><tp:taxon-status xmlns:xlink="http://www.w3.org/1999/xlink" xlink:type="simple">sp. nov.</tp:taxon-status><xref ref-type="fig" rid="F11">Figs 11</xref><xref ref-type="fig" rid="F12">, 12</xref><xref ref-type="fig" rid="F16">, 16E–H</xref><xref ref-type="fig" rid="F17">, 17</xref></tp:nomenclature><tp:treatment-sec sec-type="type material" id="SECID0EI2BG"><title>Type material.</title><p><bold><italic>Holotype</italic></bold> ♂ (<abbrev xmlns:xlink="http://www.w3.org/1999/xlink" content-type="institution" xlink:title="Museum of Tongren University, China" id="ABBRID0ET2BG" xlink:type="simple">TRU</abbrev>-<tp:taxon-name><tp:taxon-name-part taxon-name-part-type="family">Araneidae</tp:taxon-name-part></tp:taxon-name>-241), China: Guizhou Province, Tongren City, Yinjiang Tujia and Miao Autonomous County, Ziwei Township, Dayuanzhi Village, Huguosi (<named-content xmlns:xlink="http://www.w3.org/1999/xlink" content-type="dwc:verbatimCoordinates" xlink:type="simple"><named-content content-type="geo-json" specific-use="{&#34;type&#34;:&#34;Point&#34;,&#34;coordinates&#34;:[108.477000,27.912000]}" id="NCID0EA3BG" xlink:type="simple">27°54.72'N, 108°28.62'E</named-content></named-content>, ca 1500 m), 24.IV.2020, X.Q. Mi &amp; C. Wang leg. <bold><italic>Paratypes</italic></bold>: 1♀ (<abbrev xmlns:xlink="http://www.w3.org/1999/xlink" content-type="institution" xlink:title="Museum of Tongren University, China" id="ABBRID0EI3BG" xlink:type="simple">TRU</abbrev>-<tp:taxon-name><tp:taxon-name-part taxon-name-part-type="family">Araneidae</tp:taxon-name-part></tp:taxon-name>-242), same locality as for holotype, 25.IV.2020, X.Q. Mi &amp; C. Wang leg.; 2♀ (<abbrev xmlns:xlink="http://www.w3.org/1999/xlink" content-type="institution" xlink:title="Museum of Tongren University, China" id="ABBRID0ES3BG" xlink:type="simple">TRU</abbrev>-<tp:taxon-name><tp:taxon-name-part taxon-name-part-type="family">Araneidae</tp:taxon-name-part></tp:taxon-name>-243–244), same locality as holotype, 8.V.2020, X.Q. Mi et al. leg.; 1♀ (<abbrev xmlns:xlink="http://www.w3.org/1999/xlink" content-type="institution" xlink:title="Museum of Tongren University, China" id="ABBRID0E33BG" xlink:type="simple">TRU</abbrev>-<tp:taxon-name><tp:taxon-name-part taxon-name-part-type="family">Araneidae</tp:taxon-name-part></tp:taxon-name>-245), same locality as holotype, 9.V.2020, X.Q. Mi et al. leg.; 1♀ (<abbrev xmlns:xlink="http://www.w3.org/1999/xlink" content-type="institution" xlink:title="Museum of Tongren University, China" id="ABBRID0EG4BG" xlink:type="simple">TRU</abbrev>-<tp:taxon-name><tp:taxon-name-part taxon-name-part-type="family">Araneidae</tp:taxon-name-part></tp:taxon-name>-246), Dayuanzhi Village, Wanjuanshu (<named-content xmlns:xlink="http://www.w3.org/1999/xlink" content-type="dwc:verbatimCoordinates" xlink:type="simple"><named-content content-type="geo-json" specific-use="{&#34;type&#34;:&#34;Point&#34;,&#34;coordinates&#34;:[108.627833,27.917833]}" id="NCID0ET4BG" xlink:type="simple">27°55.07'N, 108°37.67'E</named-content></named-content>, ca 1200 m), 25.IV.2020, X.Q. Mi &amp; C. Wang leg.; 1♀ (<abbrev xmlns:xlink="http://www.w3.org/1999/xlink" content-type="institution" xlink:title="Museum of Tongren University, China" id="ABBRID0EY4BG" xlink:type="simple">TRU</abbrev>-<tp:taxon-name><tp:taxon-name-part taxon-name-part-type="family">Araneidae</tp:taxon-name-part></tp:taxon-name>-247), Huguosi (<named-content xmlns:xlink="http://www.w3.org/1999/xlink" content-type="dwc:verbatimCoordinates" xlink:type="simple"><named-content content-type="geo-json" specific-use="{&#34;type&#34;:&#34;Point&#34;,&#34;coordinates&#34;:[108.776167,27.909000]}" id="NCID0EF5BG" xlink:type="simple">27°54.54'N, 108°46.57'E</named-content></named-content>, ca 1660 m), 9.V.2020, X.Q. Mi et al. leg.; 1♂ (<abbrev xmlns:xlink="http://www.w3.org/1999/xlink" content-type="institution" xlink:title="Museum of Tongren University, China" id="ABBRID0EK5BG" xlink:type="simple">TRU</abbrev>-<tp:taxon-name><tp:taxon-name-part taxon-name-part-type="family">Araneidae</tp:taxon-name-part></tp:taxon-name>-248), Songtao Miao Autonomous County, Wuluo Township, Taohuayuan Village (<named-content xmlns:xlink="http://www.w3.org/1999/xlink" content-type="dwc:verbatimCoordinates" xlink:type="simple"><named-content content-type="geo-json" specific-use="{&#34;type&#34;:&#34;Point&#34;,&#34;coordinates&#34;:[108.769167,27.985000]}" id="NCID0EX5BG" xlink:type="simple">27°59.10'N, 108°46.15'E</named-content></named-content>, ca 1230 m), 4.IV.2022, C. Wang &amp; X. Chen leg.</p></tp:treatment-sec><tp:treatment-sec sec-type="material" id="SECID0E35BG"><title>Other material examined.</title><p>1♀ (<abbrev xmlns:xlink="http://www.w3.org/1999/xlink" content-type="institution" xlink:title="Museum of Tongren University, China" id="ABBRID0EC6BG" xlink:type="simple">TRU</abbrev>-<tp:taxon-name><tp:taxon-name-part taxon-name-part-type="family">Araneidae</tp:taxon-name-part></tp:taxon-name>-249), China: Guizhou Province, Qiandongnan Miao and Dong Autonomous Prefecture, Leishan County, Danjiang Township, Xiannütang, Leigongshan National Nature Reserve (<named-content xmlns:xlink="http://www.w3.org/1999/xlink" content-type="dwc:verbatimCoordinates" xlink:type="simple"><named-content content-type="geo-json" specific-use="{&#34;type&#34;:&#34;Point&#34;,&#34;coordinates&#34;:[108.197833,26.373000]}" id="NCID0EP6BG" xlink:type="simple">26°22.38'N, 108°11.87'E</named-content></named-content>, ca 1550 m), 29.IV.2018, X.Q. Mi et al. leg.; 1♀ (<abbrev xmlns:xlink="http://www.w3.org/1999/xlink" content-type="institution" xlink:title="Museum of Tongren University, China" id="ABBRID0EU6BG" xlink:type="simple">TRU</abbrev>-<tp:taxon-name><tp:taxon-name-part taxon-name-part-type="family">Araneidae</tp:taxon-name-part></tp:taxon-name>-250), same locality (<named-content xmlns:xlink="http://www.w3.org/1999/xlink" content-type="dwc:verbatimCoordinates" xlink:type="simple"><named-content content-type="geo-json" specific-use="{&#34;type&#34;:&#34;Point&#34;,&#34;coordinates&#34;:[108.196500,26.381000]}" id="NCID0ECAAI" xlink:type="simple">26°22.86'N, 108°11.79'E</named-content></named-content>, ca 1790 m), 30.IV.2018, X.Q. Mi et al. leg.; 1♀ (<abbrev xmlns:xlink="http://www.w3.org/1999/xlink" content-type="institution" xlink:title="Museum of Tongren University, China" id="ABBRID0EHAAI" xlink:type="simple">TRU</abbrev>-<tp:taxon-name><tp:taxon-name-part taxon-name-part-type="family">Araneidae</tp:taxon-name-part></tp:taxon-name>-251), Danjiang Township, Xiangshuiyan, Leigongshan National Nature Reserve (<named-content xmlns:xlink="http://www.w3.org/1999/xlink" content-type="dwc:verbatimCoordinates" xlink:type="simple"><named-content content-type="geo-json" specific-use="{&#34;type&#34;:&#34;Point&#34;,&#34;coordinates&#34;:[108.159833,26.362167]}" id="NCID0EUAAI" xlink:type="simple">26°21.73'N, 108°9.59'E</named-content></named-content>, ca 1200 m), 1.V.2018, G.J. Tian &amp; H. Liu leg.; 1♀ (<abbrev xmlns:xlink="http://www.w3.org/1999/xlink" content-type="institution" xlink:title="Museum of Tongren University, China" id="ABBRID0EZAAI" xlink:type="simple">TRU</abbrev>-<tp:taxon-name><tp:taxon-name-part taxon-name-part-type="family">Araneidae</tp:taxon-name-part></tp:taxon-name>-252), Fangxiang Township, Queniao Village, Leigongshan National Nature Reserve (<named-content xmlns:xlink="http://www.w3.org/1999/xlink" content-type="dwc:verbatimCoordinates" xlink:type="simple"><named-content content-type="geo-json" specific-use="{&#34;type&#34;:&#34;Point&#34;,&#34;coordinates&#34;:[108.229667,26.416833]}" id="NCID0EGBAI" xlink:type="simple">26°25.01'N, 108°13.78'E</named-content></named-content>, ca 1150 m), 2.V.2018, X.Q. Mi et al. leg.; 1♀ (<abbrev xmlns:xlink="http://www.w3.org/1999/xlink" content-type="institution" xlink:title="Museum of Tongren University, China" id="ABBRID0ELBAI" xlink:type="simple">TRU</abbrev>-<tp:taxon-name><tp:taxon-name-part taxon-name-part-type="family">Araneidae</tp:taxon-name-part></tp:taxon-name>-253), Tongren City, Shiqian County, Ganxi Township, Fuyan Village, Jiuchashu, Fodingshan National Nature Reserve (<named-content xmlns:xlink="http://www.w3.org/1999/xlink" content-type="dwc:verbatimCoordinates" xlink:type="simple"><named-content content-type="geo-json" specific-use="{&#34;type&#34;:&#34;Point&#34;,&#34;coordinates&#34;:[108.059333,27.343667]}" id="NCID0EYBAI" xlink:type="simple">27°20.62'N, 108°3.56'E</named-content></named-content>, ca 1410 m), 7.VI.2019, C. Wang et al. leg.</p></tp:treatment-sec><tp:treatment-sec sec-type="diagnosis" id="SECID0E4BAI"><title>Diagnosis.</title><p>The new species resembles <italic><tp:taxon-name><tp:taxon-name-part taxon-name-part-type="genus" reg="Araneus">A.</tp:taxon-name-part><tp:taxon-name-part taxon-name-part-type="species" reg="colubrinus">colubrinus</tp:taxon-name-part></tp:taxon-name></italic> Song &amp; Zhu, 1992 in appearance, but differs in: 1) copulatory openings slit-shaped (Fig. <xref ref-type="fig" rid="F11">11A</xref>) vs deeply concaved (Fig. <xref ref-type="fig" rid="F3">3A</xref>); 2) scape with nearly parallel sides (Fig. <xref ref-type="fig" rid="F11">11A</xref>) vs twisted into an S-shape (Fig. <xref ref-type="fig" rid="F3">3A</xref>); 3) carapace with ten macrosetae anterior to fovea (Fig. <xref ref-type="fig" rid="F11">11E, G</xref>) vs lacking (Fig. <xref ref-type="fig" rid="F3">3E, H</xref>); 4) embolus tapered (Fig. <xref ref-type="fig" rid="F12">12C–E</xref>) vs threadlike (Fig. <xref ref-type="fig" rid="F4">4A–E</xref>); 5) terminal apophysis heavily sclerotized pointed at tip (Fig. <xref ref-type="fig" rid="F12">12A–E</xref>) vs membranous and lamellar (Fig. <xref ref-type="fig" rid="F4">4A–E</xref>); and 6) conductor not much longer than wide (Fig. <xref ref-type="fig" rid="F12">12A–D</xref>) vs ~ 3.6× longer than wide in retrolateral view (Fig. <xref ref-type="fig" rid="F4">4B</xref>).</p><fig id="F11" position="float" orientation="portrait"><object-id xmlns:xlink="http://www.w3.org/1999/xlink" content-type="doi" xlink:type="simple">10.3897/zookeys.1173.106315.figure11</object-id><object-id xmlns:xlink="http://www.w3.org/1999/xlink" content-type="arpha" xlink:type="simple">2E22AB53-2602-5F36-9231-3EB4D6FDC75D</object-id><label>Figure 11.</label><caption><p><italic><tp:taxon-name><tp:taxon-name-part taxon-name-part-type="genus" reg="Araneus">Araneus</tp:taxon-name-part><tp:taxon-name-part taxon-name-part-type="species" reg="yangchuandongi">yangchuandongi</tp:taxon-name-part></tp:taxon-name></italic> sp. nov. <bold>A–F</bold> female paratype <abbrev xmlns:xlink="http://www.w3.org/1999/xlink" content-type="institution" xlink:title="Museum of Tongren University, China" id="ABBRID0ETEAI" xlink:type="simple">TRU</abbrev>-<tp:taxon-name><tp:taxon-name-part taxon-name-part-type="family">Araneidae</tp:taxon-name-part></tp:taxon-name>-242 <bold>G, H</bold> male holotype <bold>A</bold> epigyne, ventral view <bold>B</bold> ibid., anterior view <bold>C</bold> ibid., lateral view <bold>D</bold> vulva, posterior view <bold>E</bold> habitus, dorsal view <bold>F</bold> ibid., ventral view <bold>G</bold> ibid., dorsal view <bold>H</bold> ibid., lateral view. Scale bars: 0.1 mm (<bold>A–D</bold>); 1 mm (<bold>E–H</bold>). Abbreviations: <abbrev xmlns:xlink="http://www.w3.org/1999/xlink" xlink:title="copulatory duct" id="ABBRID0ETFAI" xlink:type="simple">CD</abbrev> copulatory duct, <abbrev xmlns:xlink="http://www.w3.org/1999/xlink" xlink:title="copulatory opening" id="ABBRID0EXFAI" xlink:type="simple">CO</abbrev> copulatory opening, <abbrev xmlns:xlink="http://www.w3.org/1999/xlink" xlink:title="fertilization duct" id="ABBRID0E2FAI" xlink:type="simple">FD</abbrev> fertilization duct, <abbrev xmlns:xlink="http://www.w3.org/1999/xlink" xlink:title="scape" id="ABBRID0E6FAI" xlink:type="simple">Sc</abbrev> scape, <abbrev xmlns:xlink="http://www.w3.org/1999/xlink" xlink:title="spermatheca" id="ABBRID0EDGAI" xlink:type="simple">Sp</abbrev> spermatheca.</p></caption><graphic xmlns:xlink="http://www.w3.org/1999/xlink" xlink:href="zookeys-1173-243_article-106315__-g011.jpg" position="float" orientation="portrait" xlink:type="simple" id="oo_888329.jpg"><uri content-type="original_file" xlink:type="simple">https://binary.pensoft.net/fig/888329</uri></graphic></fig><fig id="F12" position="float" orientation="portrait"><object-id xmlns:xlink="http://www.w3.org/1999/xlink" content-type="doi" xlink:type="simple">10.3897/zookeys.1173.106315.figure12</object-id><object-id xmlns:xlink="http://www.w3.org/1999/xlink" content-type="arpha" xlink:type="simple">760F8B99-595F-5E01-AB9B-EB11DA3EA9AA</object-id><label>Figure 12.</label><caption><p><italic><tp:taxon-name><tp:taxon-name-part taxon-name-part-type="genus" reg="Araneus">Araneus</tp:taxon-name-part><tp:taxon-name-part taxon-name-part-type="species" reg="yangchuandongi">yangchuandongi</tp:taxon-name-part></tp:taxon-name></italic> sp. nov. male holotype <bold>A</bold> pedipalp, prolateral view <bold>B</bold> ibid., retrolateral view <bold>C</bold> ibid., ventral view <bold>D</bold> ibid., apical view <bold>E</bold> part of expanded bulb. Scale bars: 0.1 mm. Abbreviations: C conductor, E embolus, <abbrev xmlns:xlink="http://www.w3.org/1999/xlink" xlink:title="embolic base" id="ABBRID0EJHAI" xlink:type="simple">EB</abbrev> embolic base, <abbrev xmlns:xlink="http://www.w3.org/1999/xlink" xlink:title="embolic node" id="ABBRID0ENHAI" xlink:type="simple">EN</abbrev> embolic node, <abbrev xmlns:xlink="http://www.w3.org/1999/xlink" xlink:title="embolic tooth" id="ABBRID0ERHAI" xlink:type="simple">ET</abbrev> embolic tooth, <abbrev xmlns:xlink="http://www.w3.org/1999/xlink" xlink:title="median apophysis" id="ABBRID0EVHAI" xlink:type="simple">MA</abbrev> median apophysis, <abbrev xmlns:xlink="http://www.w3.org/1999/xlink" xlink:title="subterminal apophysis" id="ABBRID0EZHAI" xlink:type="simple">ST</abbrev> subterminal apophysis, <abbrev xmlns:xlink="http://www.w3.org/1999/xlink" xlink:title="terminal apophysis" id="ABBRID0E4HAI" xlink:type="simple">TA</abbrev> terminal apophysis.</p></caption><graphic xmlns:xlink="http://www.w3.org/1999/xlink" xlink:href="zookeys-1173-243_article-106315__-g012.jpg" position="float" orientation="portrait" xlink:type="simple" id="oo_888330.jpg"><uri content-type="original_file" xlink:type="simple">https://binary.pensoft.net/fig/888330</uri></graphic></fig></tp:treatment-sec><tp:treatment-sec sec-type="description" id="SECID0EGIAI"><title>Description.</title><p><bold>Male</bold> (holotype, Figs <xref ref-type="fig" rid="F11">11G, H</xref>, <xref ref-type="fig" rid="F12">12</xref>, <xref ref-type="fig" rid="F16">16E–H</xref>). Total length 4.00. Carapace 2.15 long, 1.90 wide. Abdomen 2.70 long, 1.95 wide. Clypeus 0.08 high. Eye sizes and interdistances: <abbrev xmlns:xlink="http://www.w3.org/1999/xlink" xlink:title="anterior median eye" id="ABBRID0E1IAI" xlink:type="simple">AME</abbrev> 0.10, <abbrev xmlns:xlink="http://www.w3.org/1999/xlink" xlink:title="anterior lateral eye" id="ABBRID0E5IAI" xlink:type="simple">ALE</abbrev> 0.08, <abbrev xmlns:xlink="http://www.w3.org/1999/xlink" xlink:title="posterior median eye" id="ABBRID0ECJAI" xlink:type="simple">PME</abbrev> 0.13, <abbrev xmlns:xlink="http://www.w3.org/1999/xlink" xlink:title="posterior lateral eye" id="ABBRID0EGJAI" xlink:type="simple">PLE</abbrev> 0.08, <abbrev xmlns:xlink="http://www.w3.org/1999/xlink" xlink:title="anterior median eye" id="ABBRID0EKJAI" xlink:type="simple">AME</abbrev>–<abbrev xmlns:xlink="http://www.w3.org/1999/xlink" xlink:title="anterior median eye" id="ABBRID0EOJAI" xlink:type="simple">AME</abbrev> 0.18, <abbrev xmlns:xlink="http://www.w3.org/1999/xlink" xlink:title="anterior median eye" id="ABBRID0ESJAI" xlink:type="simple">AME</abbrev>–<abbrev xmlns:xlink="http://www.w3.org/1999/xlink" xlink:title="anterior lateral eye" id="ABBRID0EWJAI" xlink:type="simple">ALE</abbrev> 0.25, <abbrev xmlns:xlink="http://www.w3.org/1999/xlink" xlink:title="posterior median eye" id="ABBRID0E1JAI" xlink:type="simple">PME</abbrev>–<abbrev xmlns:xlink="http://www.w3.org/1999/xlink" xlink:title="posterior median eye" id="ABBRID0E5JAI" xlink:type="simple">PME</abbrev> 0.13, <abbrev xmlns:xlink="http://www.w3.org/1999/xlink" xlink:title="posterior median eye" id="ABBRID0ECKAI" xlink:type="simple">PME</abbrev>–<abbrev xmlns:xlink="http://www.w3.org/1999/xlink" xlink:title="posterior lateral eye" id="ABBRID0EGKAI" xlink:type="simple">PLE</abbrev> 0.35, <abbrev xmlns:xlink="http://www.w3.org/1999/xlink" xlink:title="median ocular area" id="ABBRID0EKKAI" xlink:type="simple">MOA</abbrev> length 0.35, anterior width 0.38, posterior width 0.38. Leg measurements: I 8.40 (2.45, 3.05, 2.10, 0.80), II 7.60 (2.15, 2.60, 2.10, 0.75), III 4.60 (1.55, 1.55, 0.95, 0.55), IV 5.95 (1.85, 2.10, 1.40, 0.60). Carapace pear-shaped, yellow with pale setae, with ten macrosetae anterior to fovea, cervical groove slightly obvious. Chelicerae yellow, four promarginal teeth and three retromarginal teeth. Endites almost square, yellow, with tooth-like process laterally, labium triangular, grayish yellow. Sternum cordiform, yellow with inconspicuous dark patches and dark setae. Legs yellow to yellowish brown, without annulus, tibia I with 17 macrosetae, distally with constriction (see arrow in Fig. <xref ref-type="fig" rid="F16">16E</xref>), tibia II with 15 macrosetae, tibia III with nine macrosetae, tibia IV with ten macrosetae. Abdomen oval, pointed anteriorly and blunt posteriorly, ~ 1.38× longer than wide, covered with dense setae, dorsum whitish yellow with a triangular gray patch anteriorly and four pairs of arcuate gray patches posteriorly; venter grayish yellow. Spinnerets yellowish brown.</p><p><bold><italic>Pedipalp</italic></bold> (Fig. <xref ref-type="fig" rid="F12">12</xref>): with basal femoral protrusion; patella with two bristles; median apophysis bifurcated, with a large prolateral spur and four retrolateral teeth; embolus slender and straight, shorter than the conductor, bearing a tooth and a node, the embolic base about equal width to bulb diameter; conductor weakly sclerotized, not much longer than wide; terminal apophysis heavily sclerotized and pointed at tip, subterminal apophysis heavily sclerotized, somewhat flattened.</p><p><bold>Female</bold> (paratype <abbrev xmlns:xlink="http://www.w3.org/1999/xlink" content-type="institution" xlink:title="Museum of Tongren University, China" id="ABBRID0EBLAI" xlink:type="simple">TRU</abbrev>-<tp:taxon-name><tp:taxon-name-part taxon-name-part-type="family">Araneidae</tp:taxon-name-part></tp:taxon-name>-242, Fig. <xref ref-type="fig" rid="F11">11A–F</xref>). Total length 4.35. Carapace 2.10 long, 1.80 wide. Abdomen 3.30 long, 2.95 wide. Clypeus 0.05 high. Eye sizes and interdistances: <abbrev xmlns:xlink="http://www.w3.org/1999/xlink" xlink:title="anterior median eye" id="ABBRID0EPLAI" xlink:type="simple">AME</abbrev> 0.10, <abbrev xmlns:xlink="http://www.w3.org/1999/xlink" xlink:title="anterior lateral eye" id="ABBRID0ETLAI" xlink:type="simple">ALE</abbrev> 0.08, <abbrev xmlns:xlink="http://www.w3.org/1999/xlink" xlink:title="posterior median eye" id="ABBRID0EXLAI" xlink:type="simple">PME</abbrev> 0.13, <abbrev xmlns:xlink="http://www.w3.org/1999/xlink" xlink:title="posterior lateral eye" id="ABBRID0E2LAI" xlink:type="simple">PLE</abbrev> 0.08, <abbrev xmlns:xlink="http://www.w3.org/1999/xlink" xlink:title="anterior median eye" id="ABBRID0E6LAI" xlink:type="simple">AME</abbrev>–<abbrev xmlns:xlink="http://www.w3.org/1999/xlink" xlink:title="anterior median eye" id="ABBRID0EDMAI" xlink:type="simple">AME</abbrev> 0.15, <abbrev xmlns:xlink="http://www.w3.org/1999/xlink" xlink:title="anterior median eye" id="ABBRID0EHMAI" xlink:type="simple">AME</abbrev>–<abbrev xmlns:xlink="http://www.w3.org/1999/xlink" xlink:title="anterior lateral eye" id="ABBRID0ELMAI" xlink:type="simple">ALE</abbrev> 0.40, <abbrev xmlns:xlink="http://www.w3.org/1999/xlink" xlink:title="posterior median eye" id="ABBRID0EPMAI" xlink:type="simple">PME</abbrev>–<abbrev xmlns:xlink="http://www.w3.org/1999/xlink" xlink:title="posterior median eye" id="ABBRID0ETMAI" xlink:type="simple">PME</abbrev> 0.13, <abbrev xmlns:xlink="http://www.w3.org/1999/xlink" xlink:title="posterior median eye" id="ABBRID0EXMAI" xlink:type="simple">PME</abbrev>–<abbrev xmlns:xlink="http://www.w3.org/1999/xlink" xlink:title="posterior lateral eye" id="ABBRID0E2MAI" xlink:type="simple">PLE</abbrev> 0.45, <abbrev xmlns:xlink="http://www.w3.org/1999/xlink" xlink:title="median ocular area" id="ABBRID0E6MAI" xlink:type="simple">MOA</abbrev> length 0.33, anterior width 0.33, posterior width 0.38. Leg measurements: I 6.75 (2.00, 2.50, 1.50, 0.75), II 5.60 (1.65, 2.00, 1.25, 0.70), III 3.70 (1.20, 1.25, 0.75, 0.50), IV 5.10 (1.55, 1.85, 1.15, 0.55). Habitus similar to that of male but the macrosetae anterior to fovea stronger, and anterior abdomen a little blunt.</p><p><bold><italic>Epigyne</italic></bold> (Fig. <xref ref-type="fig" rid="F11">11A–D</xref>): scape with nearly parallel sides, distal end spoon shaped; copulatory openings slit-like, on the ventral surface; copulatory ducts longer than spermatheca, curved to an S-shape; spermathecae round, nearly touching.</p></tp:treatment-sec><tp:treatment-sec sec-type="variation" id="SECID0EONAI"><title>Variation.</title><p>Total length: ♂♂ 3.90–4.00 (<italic>n</italic> = 2); ♀♀ 4.10–6.20 (<italic>n</italic> = 12).</p></tp:treatment-sec><tp:treatment-sec sec-type="distribution" id="SECID0EYNAI"><title>Distribution.</title><p>Guizhou (Yinjiang, Songtao, Leishan, Shiqian).</p></tp:treatment-sec><tp:treatment-sec sec-type="comments" id="SECID0E4NAI"><title>Comments.</title><p>The oval abdomen and the long, ridged, distally spoon-shaped scape indicate that the new species belongs to the <italic><tp:taxon-name><tp:taxon-name-part taxon-name-part-type="genus" reg="Araneus">A.</tp:taxon-name-part><tp:taxon-name-part taxon-name-part-type="species" reg="sturmi">sturmi</tp:taxon-name-part></tp:taxon-name></italic> group. The somatic morphology and genitalia indicate that the new species is most similar to <italic><tp:taxon-name><tp:taxon-name-part taxon-name-part-type="genus" reg="Araneus">A.</tp:taxon-name-part><tp:taxon-name-part taxon-name-part-type="species" reg="colubrinus">colubrinus</tp:taxon-name-part></tp:taxon-name></italic>, <italic><tp:taxon-name><tp:taxon-name-part taxon-name-part-type="genus" reg="Araneus">A.</tp:taxon-name-part><tp:taxon-name-part taxon-name-part-type="species" reg="conexus">conexus</tp:taxon-name-part></tp:taxon-name></italic>, and <italic><tp:taxon-name><tp:taxon-name-part taxon-name-part-type="genus" reg="Araneus">A.</tp:taxon-name-part><tp:taxon-name-part taxon-name-part-type="species" reg="zhoui">zhoui</tp:taxon-name-part></tp:taxon-name></italic>.</p></tp:treatment-sec><tp:treatment-sec sec-type="etymology" id="SECID0EPPAI"><title>Etymology.</title><p>The species is named after Mr. Chuandong Yang (Fanjingshan National Nature Reserve Administration Bureau), who has been committed to biodiversity conservation of Fanjingshan National Nature Reserve for the past 40 years; noun in genitive case.</p></tp:treatment-sec><tp:treatment-sec><!--Section generated to contain objects referenced in tp:taxon-treatment.--><fig id="F16" position="float" orientation="portrait"><object-id xmlns:xlink="http://www.w3.org/1999/xlink" content-type="doi" xlink:type="simple">10.3897/zookeys.1173.106315.figure16</object-id><object-id xmlns:xlink="http://www.w3.org/1999/xlink" content-type="arpha" xlink:type="simple">5E7A8623-63E4-50A3-8AF1-96F8BFAF4E49</object-id><label>Figure 16.</label><caption><p>Legs of <italic><tp:taxon-name><tp:taxon-name-part taxon-name-part-type="genus" reg="Araneus">Araneus</tp:taxon-name-part></tp:taxon-name></italic> spp. male holotypes, prolateral view <bold>A–D</bold><italic><tp:taxon-name><tp:taxon-name-part taxon-name-part-type="genus" reg="Araneus">A.</tp:taxon-name-part><tp:taxon-name-part taxon-name-part-type="species" reg="wanghuai">wanghuai</tp:taxon-name-part></tp:taxon-name></italic> sp. nov. <bold>E–H</bold><italic><tp:taxon-name><tp:taxon-name-part taxon-name-part-type="genus" reg="Araneus">A.</tp:taxon-name-part><tp:taxon-name-part taxon-name-part-type="species" reg="yangchuandongi">yangchuandongi</tp:taxon-name-part></tp:taxon-name></italic> sp. nov. <bold>I–L</bold><italic><tp:taxon-name><tp:taxon-name-part taxon-name-part-type="genus" reg="Araneus">A.</tp:taxon-name-part><tp:taxon-name-part taxon-name-part-type="species" reg="yuboi">yuboi</tp:taxon-name-part></tp:taxon-name></italic> sp. nov. <bold>A, E, I</bold> legs I <bold>B, F, J</bold> legs II <bold>C, G, K</bold> legs III <bold>D, H, L</bold> legs IV. Scale bars: 1 mm.</p></caption><graphic xmlns:xlink="http://www.w3.org/1999/xlink" xlink:href="zookeys-1173-243_article-106315__-g016.jpg" position="float" orientation="portrait" xlink:type="simple" id="oo_888334.jpg"><uri content-type="original_file" xlink:type="simple">https://binary.pensoft.net/fig/888334</uri></graphic></fig><fig id="F17" position="float" orientation="portrait"><object-id xmlns:xlink="http://www.w3.org/1999/xlink" content-type="doi" xlink:type="simple">10.3897/zookeys.1173.106315.figure17</object-id><object-id xmlns:xlink="http://www.w3.org/1999/xlink" content-type="arpha" xlink:type="simple">45271D66-2EBD-5375-AA21-3517C0686546</object-id><label>Figure 17.</label><caption><p>Distribution map of the species.</p></caption><graphic xmlns:xlink="http://www.w3.org/1999/xlink" xlink:href="zookeys-1173-243_article-106315__-g017.jpg" position="float" orientation="portrait" xlink:type="simple" id="oo_888335.jpg"><uri content-type="original_file" xlink:type="simple">https://binary.pensoft.net/fig/888335</uri></graphic></fig><fig id="F3" position="float" orientation="portrait"><object-id xmlns:xlink="http://www.w3.org/1999/xlink" content-type="doi" xlink:type="simple">10.3897/zookeys.1173.106315.figure3</object-id><object-id xmlns:xlink="http://www.w3.org/1999/xlink" content-type="arpha" xlink:type="simple">676CECC4-B736-5542-8350-6C5C5CE2AAC4</object-id><label>Figure 3.</label><caption><p><italic><tp:taxon-name><tp:taxon-name-part taxon-name-part-type="genus" reg="Araneus">Araneus</tp:taxon-name-part><tp:taxon-name-part taxon-name-part-type="species" reg="colubrinus">colubrinus</tp:taxon-name-part></tp:taxon-name></italic> Song &amp; Zhu, 1992 <bold>A–G</bold> female <abbrev xmlns:xlink="http://www.w3.org/1999/xlink" content-type="institution" xlink:title="Museum of Tongren University, China" id="ABBRID0ERXAE" xlink:type="simple">TRU</abbrev>-<tp:taxon-name><tp:taxon-name-part taxon-name-part-type="family">Araneidae</tp:taxon-name-part></tp:taxon-name>-183 <bold>H, I</bold> male <abbrev xmlns:xlink="http://www.w3.org/1999/xlink" content-type="institution" xlink:title="Museum of Tongren University, China" id="ABBRID0E4XAE" xlink:type="simple">TRU</abbrev>-<tp:taxon-name><tp:taxon-name-part taxon-name-part-type="family">Araneidae</tp:taxon-name-part></tp:taxon-name>-182 <bold>A</bold> epigyne, ventral view <bold>B</bold> ibid., lateral view <bold>C</bold> ibid., posterior view <bold>D</bold> vulva, anterior view <bold>E</bold> habitus, dorsal view <bold>F</bold> ibid., ventral view <bold>G</bold> ibid., lateral view <bold>H</bold> ibid., dorsal view <bold>I</bold> ibid., lateral view. Scale bars: 0.1 mm (<bold>A–D</bold>); 1 mm (<bold>E–I</bold>). Abbreviations: <abbrev xmlns:xlink="http://www.w3.org/1999/xlink" xlink:title="copulatory duct" id="ABBRID0E4YAE" xlink:type="simple">CD</abbrev> copulatory duct, <abbrev xmlns:xlink="http://www.w3.org/1999/xlink" xlink:title="copulatory opening" id="ABBRID0EBZAE" xlink:type="simple">CO</abbrev> copulatory opening, <abbrev xmlns:xlink="http://www.w3.org/1999/xlink" xlink:title="scape" id="ABBRID0EFZAE" xlink:type="simple">Sc</abbrev> scape, <abbrev xmlns:xlink="http://www.w3.org/1999/xlink" xlink:title="spermatheca" id="ABBRID0EJZAE" xlink:type="simple">Sp</abbrev> spermatheca.</p></caption><graphic xmlns:xlink="http://www.w3.org/1999/xlink" xlink:href="zookeys-1173-243_article-106315__-g003.jpg" position="float" orientation="portrait" xlink:type="simple" id="oo_888321.jpg"><uri content-type="original_file" xlink:type="simple">https://binary.pensoft.net/fig/888321</uri></graphic></fig><fig id="F4" position="float" orientation="portrait"><object-id xmlns:xlink="http://www.w3.org/1999/xlink" content-type="doi" xlink:type="simple">10.3897/zookeys.1173.106315.figure4</object-id><object-id xmlns:xlink="http://www.w3.org/1999/xlink" content-type="arpha" xlink:type="simple">421337C5-A652-5D07-85D7-82C0CE9D4DE9</object-id><label>Figure 4.</label><caption><p><italic><tp:taxon-name><tp:taxon-name-part taxon-name-part-type="genus" reg="Araneus">Araneus</tp:taxon-name-part><tp:taxon-name-part taxon-name-part-type="species" reg="colubrinus">colubrinus</tp:taxon-name-part></tp:taxon-name></italic> Song &amp; Zhu, 1992, male <abbrev xmlns:xlink="http://www.w3.org/1999/xlink" content-type="institution" xlink:title="Museum of Tongren University, China" id="ABBRID0EF1AE" xlink:type="simple">TRU</abbrev>-<tp:taxon-name><tp:taxon-name-part taxon-name-part-type="family">Araneidae</tp:taxon-name-part></tp:taxon-name>-182 <bold>A</bold> pedipalp, prolateral view <bold>B</bold> ibid., retrolateral view <bold>C</bold> ibid., ventral view <bold>D</bold> ibid., apical view <bold>E</bold> part of expanded bulb. Scale bars: 0.1 mm. Abbreviations: C conductor, E embolus, <abbrev xmlns:xlink="http://www.w3.org/1999/xlink" xlink:title="embolic base" id="ABBRID0EZ1AE" xlink:type="simple">EB</abbrev> embolic base, <abbrev xmlns:xlink="http://www.w3.org/1999/xlink" xlink:title="median apophysis" id="ABBRID0E41AE" xlink:type="simple">MA</abbrev> median apophysis, <abbrev xmlns:xlink="http://www.w3.org/1999/xlink" xlink:title="subterminal apophysis" id="ABBRID0EB2AE" xlink:type="simple">ST</abbrev> subterminal apophysis, <abbrev xmlns:xlink="http://www.w3.org/1999/xlink" xlink:title="terminal apophysis" id="ABBRID0EF2AE" xlink:type="simple">TA</abbrev> terminal apophysis.</p></caption><graphic xmlns:xlink="http://www.w3.org/1999/xlink" xlink:href="zookeys-1173-243_article-106315__-g004.jpg" position="float" orientation="portrait" xlink:type="simple" id="oo_888322.jpg"><uri content-type="original_file" xlink:type="simple">https://binary.pensoft.net/fig/888322</uri></graphic></fig></tp:treatment-sec></tp:taxon-treatment>
