# Supplementary material for: ﻿Six new species of the orb-weaver spider genus Araneus Clerck, 1757 (Araneae, Araneidae) and a redescription of A.colubrinus Song & Zhu, 1992 from Fanjingshan National Nature Reserve, Guizhou, China
Source: Zookeys. 2023 Aug 4;1173:243–73. doi: 10.3897/zookeys.1173.106315 (PMC10422604; doi:10.3897/zookeys.1173.106315)
Supplement: XML Treatment for Araneus yuboi [file zookeys.1173.106315-treatment8.xml]

<!DOCTYPE tp:taxon-treatment
  PUBLIC "-//TaxonX//DTD Taxonomic Treatment Publishing DTD v0 20100105//EN" "tax-treatment-NSO.dtd">
<tp:taxon-treatment xmlns:tp="http://www.plazi.org/taxpub"><tp:treatment-meta><kwd-group><label>Taxon classification</label><kwd>
                <named-content content-type="kingdom">Animalia</named-content>
              </kwd><kwd>
                <named-content content-type="order">Araneae</named-content>
              </kwd><kwd>
                <named-content content-type="family">Araneidae</named-content>
              </kwd></kwd-group><mixed-citation publication-type="journal"><person-group><name><surname>Mi</surname><given-names>Xiaoqi</given-names></name><name><surname>Wang</surname><given-names>Cheng</given-names></name><name><surname>Gan</surname><given-names>Jiahui</given-names></name></person-group><article-title>﻿Six new species of the orb-weaver spider genus <italic><tp:taxon-name><tp:taxon-name-part taxon-name-part-type="genus" reg="Araneus">Araneus</tp:taxon-name-part></tp:taxon-name></italic> Clerck, 1757 (<tp:taxon-name><tp:taxon-name-part taxon-name-part-type="order">Araneae</tp:taxon-name-part></tp:taxon-name>, <tp:taxon-name><tp:taxon-name-part taxon-name-part-type="family">Araneidae</tp:taxon-name-part></tp:taxon-name>) and a redescription of <italic><tp:taxon-name><tp:taxon-name-part taxon-name-part-type="genus" reg="Araneus">A.</tp:taxon-name-part><tp:taxon-name-part taxon-name-part-type="species" reg="colubrinus">colubrinus</tp:taxon-name-part></tp:taxon-name></italic> Song &amp; Zhu, 1992 from Fanjingshan National Nature Reserve, Guizhou, China</article-title><source>Zookeys</source><day>04</day><month>08</month><year>2023</year><volume>1173</volume><fpage>243</fpage><lpage>273</lpage><pub-id pub-id-type="doi">10.3897/zookeys.1173.106315</pub-id></mixed-citation></tp:treatment-meta><tp:nomenclature><label>﻿</label><tp:taxon-name>
              <object-id xmlns:xlink="http://www.w3.org/1999/xlink" content-type="arpha" xlink:type="simple">825E3301-41D8-5635-8153-C7B240ECE96B</object-id>
              <tp:taxon-name-part taxon-name-part-type="genus" reg="Araneus">Araneus</tp:taxon-name-part>
              <tp:taxon-name-part taxon-name-part-type="species" reg="yuboi">yuboi</tp:taxon-name-part>
              <object-id xmlns:xlink="http://www.w3.org/1999/xlink" content-type="zoobank" xlink:type="simple">https://zoobank.org/9D2757C4-7BB8-462C-B893-EAEB9F0A80A4</object-id>
            </tp:taxon-name><tp:taxon-status xmlns:xlink="http://www.w3.org/1999/xlink" xlink:type="simple">sp. nov.</tp:taxon-status><xref ref-type="fig" rid="F13">Figs 13</xref><xref ref-type="fig" rid="F14">, 14</xref><xref ref-type="fig" rid="F16">, 16I–L</xref><xref ref-type="fig" rid="F17">, 17</xref></tp:nomenclature><tp:treatment-sec sec-type="type material" id="SECID0ENRAI"><title>Type material.</title><p><bold><italic>Holotype</italic></bold> ♂ (<abbrev xmlns:xlink="http://www.w3.org/1999/xlink" content-type="institution" xlink:title="Museum of Tongren University, China" id="ABBRID0EYRAI" xlink:type="simple">TRU</abbrev>-<tp:taxon-name><tp:taxon-name-part taxon-name-part-type="family">Araneidae</tp:taxon-name-part></tp:taxon-name>-254), China: Guizhou Province, Tongren City, Yinjiang Tujia and Miao Autonomous County, Ziwei Township, Dayuanzhi Village, Mianxüling (<named-content xmlns:xlink="http://www.w3.org/1999/xlink" content-type="dwc:verbatimCoordinates" xlink:type="simple"><named-content content-type="geo-json" specific-use="{&#34;type&#34;:&#34;Point&#34;,&#34;coordinates&#34;:[108.669500,27.914833]}" id="NCID0EFSAI" xlink:type="simple">27°54.89'N, 108°40.17'E</named-content></named-content>, ca 1790 m), 14.VI.2019, C. Wang &amp; J.H. Gan leg; <bold><italic>Paratypes</italic></bold>: 4♂4♀ (<abbrev xmlns:xlink="http://www.w3.org/1999/xlink" content-type="institution" xlink:title="Museum of Tongren University, China" id="ABBRID0ENSAI" xlink:type="simple">TRU</abbrev>-<tp:taxon-name><tp:taxon-name-part taxon-name-part-type="family">Araneidae</tp:taxon-name-part></tp:taxon-name>-255–262), same data as for holotype; 2♂ (<abbrev xmlns:xlink="http://www.w3.org/1999/xlink" content-type="institution" xlink:title="Museum of Tongren University, China" id="ABBRID0EXSAI" xlink:type="simple">TRU</abbrev>-<tp:taxon-name><tp:taxon-name-part taxon-name-part-type="family">Araneidae</tp:taxon-name-part></tp:taxon-name>-263–264), same locality (<named-content xmlns:xlink="http://www.w3.org/1999/xlink" content-type="dwc:verbatimCoordinates" xlink:type="simple"><named-content content-type="geo-json" specific-use="{&#34;type&#34;:&#34;Point&#34;,&#34;coordinates&#34;:[108.667167,27.913833]}" id="NCID0EETAI" xlink:type="simple">27°54.83'N, 108°40.03'E</named-content></named-content>, ca 2000 m), 9.V.2020, X.Q. Mi et al. leg.; 3♀ (<abbrev xmlns:xlink="http://www.w3.org/1999/xlink" content-type="institution" xlink:title="Museum of Tongren University, China" id="ABBRID0EJTAI" xlink:type="simple">TRU</abbrev>-<tp:taxon-name><tp:taxon-name-part taxon-name-part-type="family">Araneidae</tp:taxon-name-part></tp:taxon-name>-265–267), same locality (<named-content xmlns:xlink="http://www.w3.org/1999/xlink" content-type="dwc:verbatimCoordinates" xlink:type="simple"><named-content content-type="geo-json" specific-use="{&#34;type&#34;:&#34;Point&#34;,&#34;coordinates&#34;:[108.669500,27.914833]}" id="NCID0EWTAI" xlink:type="simple">27°54.89'N, 108°40.17'E</named-content></named-content>, ca 1790 m), 23.VII.2021, X.Q. Mi et al. leg.</p></tp:treatment-sec><tp:treatment-sec sec-type="diagnosis" id="SECID0E2TAI"><title>Diagnosis.</title><p>The new species resembles <italic><tp:taxon-name><tp:taxon-name-part taxon-name-part-type="genus" reg="Araneus">A.</tp:taxon-name-part><tp:taxon-name-part taxon-name-part-type="species" reg="bimaculicollis">bimaculicollis</tp:taxon-name-part></tp:taxon-name></italic> Hu, 2001 in appearance, but differs in: 1) scape with nearly parallel sides (Fig. <xref ref-type="fig" rid="F13">13A</xref>) vs twisted into an S-shape (<xref ref-type="bibr" rid="B3">Hu 2001</xref>: fig. 283.2); 2) scape with trapeziform tip in ventral view (Fig. <xref ref-type="fig" rid="F13">13A</xref>) vs spoon shaped tip (<xref ref-type="bibr" rid="B3">Hu 2001</xref>: fig. 283.2); 3) copulatory openings located on the ventral surface (Fig. <xref ref-type="fig" rid="F13">13A</xref>) vs on the ventral to posterior surface (<xref ref-type="bibr" rid="B3">Hu 2001</xref>: fig. 283.2); 4) spermathecae elliptical (Fig. <xref ref-type="fig" rid="F13">13D</xref>) vs C-shaped (<xref ref-type="bibr" rid="B3">Hu 2001</xref>: fig. 284.3); 5) conductor with a basal spur (Fig. <xref ref-type="fig" rid="F14">14B–D</xref>) vs lacking (<xref ref-type="bibr" rid="B3">Hu 2001</xref>: fig. 284.1, 2); and 6) male tibia I not expanded medially (Fig. <xref ref-type="fig" rid="F16">16I</xref>) vs expanded (<xref ref-type="bibr" rid="B3">Hu 2001</xref>: fig. 284.4).</p><fig id="F13" position="float" orientation="portrait"><object-id xmlns:xlink="http://www.w3.org/1999/xlink" content-type="doi" xlink:type="simple">10.3897/zookeys.1173.106315.figure13</object-id><object-id xmlns:xlink="http://www.w3.org/1999/xlink" content-type="arpha" xlink:type="simple">E1E25F28-EA38-5491-9F8A-6FBA4DC494CD</object-id><label>Figure 13.</label><caption><p><italic><tp:taxon-name><tp:taxon-name-part taxon-name-part-type="genus" reg="Araneus">Araneus</tp:taxon-name-part><tp:taxon-name-part taxon-name-part-type="species" reg="yuboi">yuboi</tp:taxon-name-part></tp:taxon-name></italic> sp. nov. <bold>A–F</bold> female paratype <abbrev xmlns:xlink="http://www.w3.org/1999/xlink" content-type="institution" xlink:title="Museum of Tongren University, China" id="ABBRID0ERWAI" xlink:type="simple">TRU</abbrev>-<tp:taxon-name><tp:taxon-name-part taxon-name-part-type="family">Araneidae</tp:taxon-name-part></tp:taxon-name>-255 <bold>G, H</bold> male holotype <bold>A</bold> epigyne, ventral view <bold>B</bold> ibid., anterior view <bold>C</bold> ibid., posterior view <bold>D</bold> vulva, posterior view <bold>E</bold> habitus, dorsal view <bold>F</bold> ibid., ventral view <bold>G</bold> ibid., dorsal view <bold>H</bold> ibid., lateral view. Scale bars: 0.1 mm (<bold>A–D</bold>); 1 mm (<bold>E–H</bold>). Abbreviations: <abbrev xmlns:xlink="http://www.w3.org/1999/xlink" xlink:title="copulatory duct" id="ABBRID0ERXAI" xlink:type="simple">CD</abbrev> copulatory duct, <abbrev xmlns:xlink="http://www.w3.org/1999/xlink" xlink:title="copulatory opening" id="ABBRID0EVXAI" xlink:type="simple">CO</abbrev> copulatory opening, <abbrev xmlns:xlink="http://www.w3.org/1999/xlink" xlink:title="fertilization duct" id="ABBRID0EZXAI" xlink:type="simple">FD</abbrev> fertilization duct, <abbrev xmlns:xlink="http://www.w3.org/1999/xlink" xlink:title="scape" id="ABBRID0E4XAI" xlink:type="simple">Sc</abbrev> scape, <abbrev xmlns:xlink="http://www.w3.org/1999/xlink" xlink:title="spermatheca" id="ABBRID0EBYAI" xlink:type="simple">Sp</abbrev> spermatheca.</p></caption><graphic xmlns:xlink="http://www.w3.org/1999/xlink" xlink:href="zookeys-1173-243_article-106315__-g013.jpg" position="float" orientation="portrait" xlink:type="simple" id="oo_888331.jpg"><uri content-type="original_file" xlink:type="simple">https://binary.pensoft.net/fig/888331</uri></graphic></fig><fig id="F14" position="float" orientation="portrait"><object-id xmlns:xlink="http://www.w3.org/1999/xlink" content-type="doi" xlink:type="simple">10.3897/zookeys.1173.106315.figure14</object-id><object-id xmlns:xlink="http://www.w3.org/1999/xlink" content-type="arpha" xlink:type="simple">36ABFCD7-F02F-5206-9FBE-55AAE0B71E81</object-id><label>Figure 14.</label><caption><p><italic><tp:taxon-name><tp:taxon-name-part taxon-name-part-type="genus" reg="Araneus">Araneus</tp:taxon-name-part><tp:taxon-name-part taxon-name-part-type="species" reg="yuboi">yuboi</tp:taxon-name-part></tp:taxon-name></italic> sp. nov. male holotype <bold>A</bold> pedipalp, prolateral view <bold>B</bold> ibid., retrolateral view <bold>C</bold> ibid., ventral view <bold>D</bold> ibid., apical view <bold>E</bold> part of expanded bulb. Scale bars: 0.1 mm. Abbreviations: C conductor, E embolus, <abbrev xmlns:xlink="http://www.w3.org/1999/xlink" xlink:title="embolic lamella" id="ABBRID0EHZAI" xlink:type="simple">EL</abbrev> embolic lamella, <abbrev xmlns:xlink="http://www.w3.org/1999/xlink" xlink:title="median apophysis" id="ABBRID0ELZAI" xlink:type="simple">MA</abbrev> median apophysis, <abbrev xmlns:xlink="http://www.w3.org/1999/xlink" xlink:title="subterminal apophysis" id="ABBRID0EPZAI" xlink:type="simple">ST</abbrev> subterminal apophysis, <abbrev xmlns:xlink="http://www.w3.org/1999/xlink" xlink:title="terminal apophysis" id="ABBRID0ETZAI" xlink:type="simple">TA</abbrev> terminal apophysis.</p></caption><graphic xmlns:xlink="http://www.w3.org/1999/xlink" xlink:href="zookeys-1173-243_article-106315__-g014.jpg" position="float" orientation="portrait" xlink:type="simple" id="oo_888332.jpg"><uri content-type="original_file" xlink:type="simple">https://binary.pensoft.net/fig/888332</uri></graphic></fig></tp:treatment-sec><tp:treatment-sec sec-type="description" id="SECID0E3ZAI"><title>Description.</title><p><bold>Male</bold> (holotype, Figs <xref ref-type="fig" rid="F13">13G, H</xref>, <xref ref-type="fig" rid="F14">14</xref>, <xref ref-type="fig" rid="F16">16I–L</xref>). Total length 4.25. Carapace 2.20 long, 1.80 wide. Abdomen 2.50 long, 2.20 wide. Clypeus 0.08 high. Eye sizes and interdistances: <abbrev xmlns:xlink="http://www.w3.org/1999/xlink" xlink:title="anterior median eye" id="ABBRID0EQ1AI" xlink:type="simple">AME</abbrev> 0.13, <abbrev xmlns:xlink="http://www.w3.org/1999/xlink" xlink:title="anterior lateral eye" id="ABBRID0EU1AI" xlink:type="simple">ALE</abbrev> 0.10, <abbrev xmlns:xlink="http://www.w3.org/1999/xlink" xlink:title="posterior median eye" id="ABBRID0EY1AI" xlink:type="simple">PME</abbrev> 0.13, <abbrev xmlns:xlink="http://www.w3.org/1999/xlink" xlink:title="posterior lateral eye" id="ABBRID0E31AI" xlink:type="simple">PLE</abbrev> 0.10, <abbrev xmlns:xlink="http://www.w3.org/1999/xlink" xlink:title="anterior median eye" id="ABBRID0EA2AI" xlink:type="simple">AME</abbrev>–<abbrev xmlns:xlink="http://www.w3.org/1999/xlink" xlink:title="anterior median eye" id="ABBRID0EE2AI" xlink:type="simple">AME</abbrev> 0.15, <abbrev xmlns:xlink="http://www.w3.org/1999/xlink" xlink:title="anterior median eye" id="ABBRID0EI2AI" xlink:type="simple">AME</abbrev>–<abbrev xmlns:xlink="http://www.w3.org/1999/xlink" xlink:title="anterior lateral eye" id="ABBRID0EM2AI" xlink:type="simple">ALE</abbrev> 0.15, <abbrev xmlns:xlink="http://www.w3.org/1999/xlink" xlink:title="posterior median eye" id="ABBRID0EQ2AI" xlink:type="simple">PME</abbrev>–<abbrev xmlns:xlink="http://www.w3.org/1999/xlink" xlink:title="posterior median eye" id="ABBRID0EU2AI" xlink:type="simple">PME</abbrev> 0.13, <abbrev xmlns:xlink="http://www.w3.org/1999/xlink" xlink:title="posterior median eye" id="ABBRID0EY2AI" xlink:type="simple">PME</abbrev>–<abbrev xmlns:xlink="http://www.w3.org/1999/xlink" xlink:title="posterior lateral eye" id="ABBRID0E32AI" xlink:type="simple">PLE</abbrev> 0.28, <abbrev xmlns:xlink="http://www.w3.org/1999/xlink" xlink:title="median ocular area" id="ABBRID0EA3AI" xlink:type="simple">MOA</abbrev> length 0.35, anterior width 0.38, posterior width 0.38. Leg measurements: I 9.05 (3.00, 3.20, 2.00, 0.85), II 8.05 (2.60, 2.80, 1.85, 0.80), III 4.85 (1.60, 1.70, 0.95, 0.60), IV 6.15 (2.00, 2.05, 1.45, 0.65). Carapace pear-shaped, yellowish brown with pale setae, cervical groove slightly obvious, fovea longitudinal. Chelicerae yellow, four promarginal teeth and three retromarginal teeth. Endites square, yellow, with tooth-like process laterally, labium triangular, grayish yellow, both with pale tip. Sternum cordiform, grayish yellow with dark setae. Legs yellow with brown annuli, tibia I with 13 macrosetae, tibia II with 12 macrosetae, tibia III with eight macrosetae, tibia IV with eight macrosetae. Abdomen wide oval, blunt anteriorly, ~ 1.13× longer than wide, covered with pale setae, dorsum grayish yellow with a pair of white spots anteriorly; venter grayish yellow. Spinnerets yellowish brown.</p><fig id="F15" position="float" orientation="portrait"><object-id xmlns:xlink="http://www.w3.org/1999/xlink" content-type="doi" xlink:type="simple">10.3897/zookeys.1173.106315.figure15</object-id><object-id xmlns:xlink="http://www.w3.org/1999/xlink" content-type="arpha" xlink:type="simple">6E99239E-14B5-57A1-BD26-C359D8978074</object-id><label>Figure 15.</label><caption><p>Legs of <italic><tp:taxon-name><tp:taxon-name-part taxon-name-part-type="genus" reg="Araneus">Araneus</tp:taxon-name-part></tp:taxon-name></italic> spp., male, prolateral view <bold>A–D</bold><italic><tp:taxon-name><tp:taxon-name-part taxon-name-part-type="genus" reg="Araneus">A.</tp:taxon-name-part><tp:taxon-name-part taxon-name-part-type="species" reg="chenjingi">chenjingi</tp:taxon-name-part></tp:taxon-name></italic> sp. nov., holotype <bold>E–H</bold><italic><tp:taxon-name><tp:taxon-name-part taxon-name-part-type="genus" reg="Araneus">Araneus</tp:taxon-name-part><tp:taxon-name-part taxon-name-part-type="species" reg="colubrinus">colubrinus</tp:taxon-name-part></tp:taxon-name></italic> Song &amp; Zhu, 1992 <abbrev xmlns:xlink="http://www.w3.org/1999/xlink" content-type="institution" xlink:title="Museum of Tongren University, China" id="ABBRID0EN4AI" xlink:type="simple">TRU</abbrev>-<tp:taxon-name><tp:taxon-name-part taxon-name-part-type="family">Araneidae</tp:taxon-name-part></tp:taxon-name>-182 <bold>I–L</bold><italic><tp:taxon-name><tp:taxon-name-part taxon-name-part-type="genus" reg="Araneus">A.</tp:taxon-name-part><tp:taxon-name-part taxon-name-part-type="species" reg="lihaiboi">lihaiboi</tp:taxon-name-part></tp:taxon-name></italic> sp. nov., holotype <bold>M–P</bold><italic><tp:taxon-name><tp:taxon-name-part taxon-name-part-type="genus" reg="Araneus">A.</tp:taxon-name-part><tp:taxon-name-part taxon-name-part-type="species" reg="shii">shii</tp:taxon-name-part></tp:taxon-name></italic> sp. nov., holotype <bold>A, E, I, M</bold> legs I <bold>B, F, J, N</bold> legs II <bold>C, G, K, O</bold> legs III <bold>D, H, L, P</bold> legs IV. Scale bars: 1 mm.</p></caption><graphic xmlns:xlink="http://www.w3.org/1999/xlink" xlink:href="zookeys-1173-243_article-106315__-g015.jpg" position="float" orientation="portrait" xlink:type="simple" id="oo_888333.jpg"><uri content-type="original_file" xlink:type="simple">https://binary.pensoft.net/fig/888333</uri></graphic></fig><fig id="F16" position="float" orientation="portrait"><object-id xmlns:xlink="http://www.w3.org/1999/xlink" content-type="doi" xlink:type="simple">10.3897/zookeys.1173.106315.figure16</object-id><object-id xmlns:xlink="http://www.w3.org/1999/xlink" content-type="arpha" xlink:type="simple">5E7A8623-63E4-50A3-8AF1-96F8BFAF4E49</object-id><label>Figure 16.</label><caption><p>Legs of <italic><tp:taxon-name><tp:taxon-name-part taxon-name-part-type="genus" reg="Araneus">Araneus</tp:taxon-name-part></tp:taxon-name></italic> spp. male holotypes, prolateral view <bold>A–D</bold><italic><tp:taxon-name><tp:taxon-name-part taxon-name-part-type="genus" reg="Araneus">A.</tp:taxon-name-part><tp:taxon-name-part taxon-name-part-type="species" reg="wanghuai">wanghuai</tp:taxon-name-part></tp:taxon-name></italic> sp. nov. <bold>E–H</bold><italic><tp:taxon-name><tp:taxon-name-part taxon-name-part-type="genus" reg="Araneus">A.</tp:taxon-name-part><tp:taxon-name-part taxon-name-part-type="species" reg="yangchuandongi">yangchuandongi</tp:taxon-name-part></tp:taxon-name></italic> sp. nov. <bold>I–L</bold><italic><tp:taxon-name><tp:taxon-name-part taxon-name-part-type="genus" reg="Araneus">A.</tp:taxon-name-part><tp:taxon-name-part taxon-name-part-type="species" reg="yuboi">yuboi</tp:taxon-name-part></tp:taxon-name></italic> sp. nov. <bold>A, E, I</bold> legs I <bold>B, F, J</bold> legs II <bold>C, G, K</bold> legs III <bold>D, H, L</bold> legs IV. Scale bars: 1 mm.</p></caption><graphic xmlns:xlink="http://www.w3.org/1999/xlink" xlink:href="zookeys-1173-243_article-106315__-g016.jpg" position="float" orientation="portrait" xlink:type="simple" id="oo_888334.jpg"><uri content-type="original_file" xlink:type="simple">https://binary.pensoft.net/fig/888334</uri></graphic></fig><p><bold><italic>Pedipalp</italic></bold> (Fig. <xref ref-type="fig" rid="F14">14</xref>): with basal femoral protrusion; patella with two bristles; median apophysis large, with a pointed tip and two fin-shaped protuberances; embolus extremely long, twisted into a U-shape, distal end enlarged and heavily sclerotized, with wide membranous embolic lamella; conductor weakly sclerotized, with a spur at base; terminal apophysis weakly sclerotized, digitiform; subterminal apophysis prominent, heavily sclerotized with dozens of denticles.</p><p><bold>Female</bold> (paratype <abbrev xmlns:xlink="http://www.w3.org/1999/xlink" content-type="institution" xlink:title="Museum of Tongren University, China" id="ABBRID0EQBBI" xlink:type="simple">TRU</abbrev>-<tp:taxon-name><tp:taxon-name-part taxon-name-part-type="family">Araneidae</tp:taxon-name-part></tp:taxon-name>-255, Fig. <xref ref-type="fig" rid="F13">13A–F</xref>). Total length 5.55. Carapace 2.45 long, 1.90 wide. Abdomen 3.50 long, 3.85 wide. Clypeus 0.05 high. Eye sizes and interdistances: <abbrev xmlns:xlink="http://www.w3.org/1999/xlink" xlink:title="anterior median eye" id="ABBRID0E5BBI" xlink:type="simple">AME</abbrev> 0.13, <abbrev xmlns:xlink="http://www.w3.org/1999/xlink" xlink:title="anterior lateral eye" id="ABBRID0ECCBI" xlink:type="simple">ALE</abbrev> 0.10, <abbrev xmlns:xlink="http://www.w3.org/1999/xlink" xlink:title="posterior median eye" id="ABBRID0EGCBI" xlink:type="simple">PME</abbrev> 0.13, <abbrev xmlns:xlink="http://www.w3.org/1999/xlink" xlink:title="posterior lateral eye" id="ABBRID0EKCBI" xlink:type="simple">PLE</abbrev> 0.10, <abbrev xmlns:xlink="http://www.w3.org/1999/xlink" xlink:title="anterior median eye" id="ABBRID0EOCBI" xlink:type="simple">AME</abbrev>–<abbrev xmlns:xlink="http://www.w3.org/1999/xlink" xlink:title="anterior median eye" id="ABBRID0ESCBI" xlink:type="simple">AME</abbrev> 0.13, <abbrev xmlns:xlink="http://www.w3.org/1999/xlink" xlink:title="anterior median eye" id="ABBRID0EWCBI" xlink:type="simple">AME</abbrev>–<abbrev xmlns:xlink="http://www.w3.org/1999/xlink" xlink:title="anterior lateral eye" id="ABBRID0E1CBI" xlink:type="simple">ALE</abbrev> 0.30, <abbrev xmlns:xlink="http://www.w3.org/1999/xlink" xlink:title="posterior median eye" id="ABBRID0E5CBI" xlink:type="simple">PME</abbrev>–<abbrev xmlns:xlink="http://www.w3.org/1999/xlink" xlink:title="posterior median eye" id="ABBRID0ECDBI" xlink:type="simple">PME</abbrev> 0.15, <abbrev xmlns:xlink="http://www.w3.org/1999/xlink" xlink:title="posterior median eye" id="ABBRID0EGDBI" xlink:type="simple">PME</abbrev>–<abbrev xmlns:xlink="http://www.w3.org/1999/xlink" xlink:title="posterior lateral eye" id="ABBRID0EKDBI" xlink:type="simple">PLE</abbrev> 0.38, <abbrev xmlns:xlink="http://www.w3.org/1999/xlink" xlink:title="median ocular area" id="ABBRID0EODBI" xlink:type="simple">MOA</abbrev> length 0.35, anterior width 0.38, posterior width 0.38. Leg measurements: I 8.65 (2.70, 3.15, 1.95, 0.85), II 7.65 (2.35, 2.80, 1.70, 0.80), III 4.70 (1.55, 1.55, 0.95, 0.60), IV 6.60 (2.15, 2.30, 1.50, 0.65). Habitus similar to that of male but abdomen slightly wider than long and with a pair of anterolateral humps.</p><p><bold><italic>Epigyne</italic></bold> (Fig. <xref ref-type="fig" rid="F13">13A–D</xref>): ~ 1.6× wider than long; scape almost straight, distal end trapeziform; copulatory openings widened and deeply concaved, on the ventral surface; copulatory ducts long, coiled about 360°; spermathecae elliptical, touching each other.</p><fig id="F17" position="float" orientation="portrait"><object-id xmlns:xlink="http://www.w3.org/1999/xlink" content-type="doi" xlink:type="simple">10.3897/zookeys.1173.106315.figure17</object-id><object-id xmlns:xlink="http://www.w3.org/1999/xlink" content-type="arpha" xlink:type="simple">45271D66-2EBD-5375-AA21-3517C0686546</object-id><label>Figure 17.</label><caption><p>Distribution map of the species.</p></caption><graphic xmlns:xlink="http://www.w3.org/1999/xlink" xlink:href="zookeys-1173-243_article-106315__-g017.jpg" position="float" orientation="portrait" xlink:type="simple" id="oo_888335.jpg"><uri content-type="original_file" xlink:type="simple">https://binary.pensoft.net/fig/888335</uri></graphic></fig></tp:treatment-sec><tp:treatment-sec sec-type="variation" id="SECID0EJEBI"><title>Variation.</title><p>Total length: ♂♂ 3.30–4.25 (<italic>n</italic> = 7); ♀♀ 4.30–5.55 (<italic>n</italic> = 7).</p></tp:treatment-sec><tp:treatment-sec sec-type="distribution" id="SECID0ETEBI"><title>Distribution.</title><p>Known only from type locality.</p></tp:treatment-sec><tp:treatment-sec sec-type="comments" id="SECID0EYEBI"><title>Comments.</title><p>The female abdomen wide oval with a pair of anterolateral humps, the long, ridged scape indicate that the new species belongs to the <italic><tp:taxon-name><tp:taxon-name-part taxon-name-part-type="genus" reg="Araneus">A.</tp:taxon-name-part><tp:taxon-name-part taxon-name-part-type="species" reg="diadenmatus">diadenmatus</tp:taxon-name-part></tp:taxon-name></italic> group.</p></tp:treatment-sec><tp:treatment-sec sec-type="etymology" id="SECID0EJFBI"><title>Etymology.</title><p>The species is named after Mr. Bo Yu (Fanjingshan National Nature Reserve Administration Bureau), who accompanied us on field collections; noun in genitive case.</p></tp:treatment-sec><ref-list><ref id="B3"><mixed-citation xmlns:xlink="http://www.w3.org/1999/xlink" xlink:type="simple"><person-group><name name-style="western"><surname>Hu</surname><given-names>J</given-names></name></person-group> (<year>2001</year>) <source>Spiders in Qinghai-Tibet Plateau of China.</source><publisher-name>Henan Science and Technology Publishing House</publisher-name>, <publisher-loc>Zhengzhou</publisher-loc>, <size units="page">658 pp</size>.</mixed-citation></ref></ref-list></tp:taxon-treatment>
